# Supplementary material for: Photocatalytic Dehalogenative Deuteration of Halides over a Robust Metal–Organic Framework
Source: Angew Chem Int Ed Engl. 2023 Oct 26;62(48):e202306267. doi: 10.1002/anie.202306267 (PMC10952292; doi:10.1002/anie.202306267)
Supplement: Supplementary file 1 — Supporting Information [file ANIE-62-0-s001.cif]

####################################################################### 
# 
# This file contains crystal structure data downloaded from the 
# Cambridge Structural Database (CSD) hosted by the Cambridge 
# Crystallographic Data Centre (CCDC).
# 
# Full information about CCDC data access policies and citation 
# guidelines are available at http://www.ccdc.cam.ac.uk/access/V1 
# 
# Audit and citation data items may have been added by the CCDC. 
# Please retain this information to preserve the provenance of 
# this file and to allow appropriate attribution of the data. 
# 
#######################################################################

data_300Cr-I-PhOCH3
_database_code_depnum_ccdc_archive 'CCDC 2246099'
loop_
_audit_author_name
_audit_author_address
'Yinlin Chen'
;University of Manchester
United Kingdom
;
_audit_update_record             
;
2023-03-03 deposited with the CCDC.	2023-03-03 downloaded from the CCDC.
;
# start Validation Reply Form
_vrf_PLAT355_300Cr-I-PhOCH3      
;
PROBLEM: Long   O-H (X0.82,N0.98A)  O1       - H1       .       1.08 Ang.
RESPONSE: This distance is normal for a mu-2 O-H bond.
;
_vrf_PLAT420_300Cr-I-PhOCH3      
;
PROBLEM: D-H Bond Without Acceptor  O1       --H1       .     Please Check
RESPONSE: There is an acceptor at long distance due to steric effect.
;
_vrf_PLAT780_300Cr-I-PhOCH3      
;
PROBLEM: Coordinates do not Form a Properly Connected Set     Please Do !
RESPONSE: The guest molecule has a severe disorder inside the pore. Thus the connect set looks like unfinished and improper.
;
# Added during the CSD deposition process: Friday 03 March 2023 01:56 PM
# end Validation Reply Form


_chemical_name_mineral           300Cr-I-PhOCH3
_chemical_formula_weight         355.72
_chemical_formula_sum            'C11.22 Cr1 H7.22 I0.46 O6.46'
_space_group_crystal_system      tetragonal
_symmetry_space_group_name_H-M   I4122

loop_
_symmetry_equiv_pos_as_xyz
'x, y, z'
'-x+1/2, y, -z-1/4'
'-y, -x, -z'
'-y, x+1/2, z+1/4'
'y+1/2, -x, z-1/4'
'y+1/2, x+1/2, -z+1/2'
'x, -y+1/2, -z+1/4'
'-x+1/2, -y+1/2, z+1/2'
'x+1/2, y+1/2, z+1/2'
'-x, y+1/2, -z+1/4'
'-y+1/2, -x+1/2, -z+1/2'
'-y+1/2, x, z-1/4'
'y, -x+1/2, z+1/4'
'y, x, -z'
'x+1/2, -y, -z-1/4'
'-x, -y, z'

_cell_length_a                   15.01843(9)
_cell_length_b                   15.01843(9)
_cell_length_c                   11.96891(7)
_cell_angle_alpha                90
_cell_angle_beta                 90
_cell_angle_gamma                90
_cell_volume                     2699.63(3)
_cell_formula_units_Z            8
_cell_measurement_temperature    298
_exptl_crystal_density_diffrn    1.7505
_pd_spec_mounting                'packed powder'
_pd_spec_mount_mode              transmission
_pd_spec_shape                   cylinder
_diffrn_ambient_temperature      298
_diffrn_source                   synchrotron
_diffrn_measurement_device_type  DLS-I11
_diffrn_detector                 MAC
_pd_meas_scan_method             step
_diffrn_radiation_type           synchrotron
_diffrn_radiation_wavelength     0.82684
_pd_meas_2theta_range_min        0
_pd_meas_2theta_range_max        150
_pd_meas_2theta_range_inc        0.002
_computing_structure_refinement  TOPAS
_pd_proc_ls_profile_function     pseudo-Voigt
_pd_proc_ls_background_function  'Chebyshev polynomial'
_refine_ls_goodness_of_fit_all   2.11950
_pd_proc_ls_prof_R_factor        5.68762
_pd_proc_ls_prof_wR_factor       7.92935
_pd_proc_ls_prof_wR_expected     3.74114
_refine_ls_R_factor_all          4.79145
_refine_ls_structure_factor_coef Inet
_refine_ls_matrix_type           fullcycle
_refine_ls_weighting_scheme      sigma
_refine_ls_hydrogen_treatment    mixed
_refine_ls_extinction_method     none
_refine_ls_number_parameters     74
_refine_ls_shift/su_max          0.0000
_pd_proc_number_of_points        23500
_pd_proc_2theta_range_min        3
_pd_proc_2theta_range_max        50
_pd_proc_2theta_range_inc        0.002
_pd_proc_wavelength              0.82684

loop_
_atom_site_label
_atom_site_type_symbol
_atom_site_symmetry_multiplicity
_atom_site_fract_x
_atom_site_fract_y
_atom_site_fract_z
_atom_site_occupancy
_atom_site_B_iso_or_equiv
Ow_1 O 8 -0.0059(4) 0.25 0.625 1.000(11) 12.3(4)
I_1 I 16 0.1289(2) 0.2701(2) 0.4413(3) 0.2299(6) 15.00(17)
C_1 C 16 0.1588(15) 0.3355(10) 0.2898(6) 0.2299(6) 15.00(17)
C_2 C 16 0.222(3) 0.4031(19) 0.2882(11) 0.2299(6) 15.00(17)
C_3 C 16 0.242(3) 0.446(3) 0.1888(14) 0.2299(6) 15.00(17)
C_4 C 16 0.199(3) 0.422(2) 0.0901(12) 0.2299(6) 15.00(17)
O_1 O 16 0.223(4) 0.468(3) -0.0030(15) 0.2299(6) 15.00(17)
C_7 C 16 0.244(7) 0.419(4) -0.101(2) 0.2299(6) 15.00(17)
C_5 C 16 0.135(2) 0.3540(18) 0.0922(7) 0.2299(6) 15.00(17)
C_6 C 16 0.1154(15) 0.3111(13) 0.1924(5) 0.2299(6) 15.00(17)
H_1 H 16 0.256(3) 0.422(2) 0.3640(12) 0.2299(6) 18.0(2)
H_2 H 16 0.291(4) 0.498(3) 0.1859(18) 0.2299(6) 18.0(2)
H_5 H 16 0.189(11) 0.377(15) -0.128(14) 0.2299(6) 18.0(2)
H_6 H 16 0.302(15) 0.375(15) -0.087(9) 0.2299(6) 18.0(2)
H_7 H 16 0.26(2) 0.463(4) -0.170(7) 0.2299(6) 18.0(2)
H_3 H 16 0.100(2) 0.334(2) 0.0173(7) 0.2299(6) 18.0(2)
H_4 H 16 0.0660(12) 0.2586(15) 0.1932(5) 0.2299(6) 18.0(2)
Cr Cr 8 0.69110(5) 0.30890(5) 0.5 1 0
O1 O 8 0.7511(2) 0.25 0.625 1 0.50(4)
O2 O 16 0.6193(5) 0.3789(5) 0.6069(4) 1 0.50(4)
O3 O 16 0.6064(5) 0.2898(4) 0.7485(5) 1 0.50(4)
C1 C 16 0.5942(4) 0.3605(3) 0.7010(4) 1 1.12(6)
C2 C 16 0.54404(15) 0.43097(13) 0.7636(3) 1 1.12(6)
C3 C 8 0.5 0.5 0.7042(4) 1 1.12(6)
C4 C 16 0.54404(15) 0.43097(13) 0.8822(2) 1 1.12(6)
C5 C 8 0.5 0.5 0.9415(2) 1 1.12(6)
H1 H 8 0.823(3) 0.25 0.625 1 0.61(5)
H3 H 8 0.5 0.5 0.6165(17) 1 1.34(7)
H4 H 16 0.5766(6) 0.3799(10) 0.9261(8) 1 1.34(7)


loop_
_geom_bond_atom_site_label_1
_geom_bond_atom_site_label_2
_geom_bond_distance
_geom_bond_site_symmetry_1
_geom_bond_site_symmetry_2
C_1 C_1 0.961(12) 1_555 11_555
C_1 C_6 1.38529 1_555 1_555
C_1 C_2 1.39309 1_555 1_555
C_1 C_5 1.492(15) 1_555 11_555
C_1 C_2 1.58(3) 1_555 11_555
C_1 C_4 1.946(12) 1_555 11_555
C_1 C_3 1.97(2) 1_555 11_555
C_1 I_1 2.11061 1_555 1_555
C_2 H_1 1.08102 1_555 1_555
C_2 H_1 1.25(4) 1_555 2_556
C_2 C_3 1.38386 1_555 1_555
C_2 C_1 1.39309 1_555 1_555
C_2 C_1 1.58(3) 1_555 11_555
C_2 C_5 1.92(2) 1_555 11_555
C_3 H_2 1.08196 1_555 1_555
C_3 C_2 1.38386 1_555 1_555
C_3 C_4 1.39702 1_555 1_555
C_3 C_6 1.871(17) 1_555 11_555
C_3 I_1 1.93(3) 1_555 11_555
C_3 C_1 1.97(2) 1_555 11_555
C_4 I_1 0.97(5) 1_555 11_555
C_4 O_1 1.35852 1_555 1_555
C_4 C_5 1.39384 1_555 1_555
C_4 C_3 1.39702 1_555 1_555
C_4 C_1 1.946(12) 1_555 11_555
O_1 C_4 1.35852 1_555 1_555
O_1 C_7 1.41830 1_555 1_555
O_1 I_1 1.63(4) 1_555 11_555
C_7 O_1 1.41830 1_555 1_555
C_7 I_1 2.05(2) 1_555 11_555
C_7 I_1 2.62(3) 1_555 13_554
C_5 H_3 1.07984 1_555 1_555
C_5 C_6 1.39339 1_555 1_555
C_5 C_4 1.39384 1_555 1_555
C_5 C_1 1.492(15) 1_555 11_555
C_5 I_1 1.50(3) 1_555 11_555
C_5 C_2 1.92(2) 1_555 11_555
C_6 H_4 1.08111 1_555 1_555
C_6 C_1 1.38529 1_555 1_555
C_6 C_5 1.39339 1_555 1_555
C_6 C_3 1.871(17) 1_555 11_555
C_6 I_1 2.517(17) 1_555 11_555
Cr O3 1.954(6) 1_555 5_565
Cr O3 1.954(6) 1_555 7_556
Cr O1 1.9580(17) 1_555 1_555
Cr O1 1.9580(17) 1_555 3_666
Cr O2 1.976(7) 1_555 1_555
Cr O2 1.976(7) 1_555 3_666
O1 H1 1.08(4) 1_555 1_555
O1 Cr 1.9580(17) 1_555 4_645
O1 Cr 1.9580(17) 1_555 1_555
O2 C1 1.218(2) 1_555 1_555
O2 Cr 1.976(7) 1_555 1_555
O3 C1 1.218(2) 1_555 1_555
O3 Cr 1.954(6) 1_555 4_645
C1 O2 1.218(2) 1_555 1_555
C1 O3 1.218(2) 1_555 1_555
C1 C2 1.500(4) 1_555 1_555
C2 C3 1.420(2) 1_555 1_555
C2 C4 1.420(2) 1_555 1_555
C2 C1 1.500(4) 1_555 1_555
C3 H3 1.050(19) 1_555 1_555
C3 C2 1.420(2) 1_555 16_665
C3 C2 1.420(2) 1_555 1_555
C4 H4 1.050(19) 1_555 1_555
C4 C5 1.420(2) 1_555 1_555
C4 C2 1.420(2) 1_555 1_555
C5 C5 1.400(5) 1_555 3_667
C5 C4 1.420(2) 1_555 16_665
C5 C4 1.420(2) 1_555 1_555
H1 O1 1.08(4) 1_555 1_555
H3 C3 1.050(19) 1_555 1_555
H4 C4 1.050(19) 1_555 1_555


loop_
_geom_angle_atom_site_label_1
_geom_angle_atom_site_label_2
_geom_angle_atom_site_label_3
_geom_angle
_geom_angle_site_symmetry_1
_geom_angle_site_symmetry_2
_geom_angle_site_symmetry_3
C_5 I_1 C_4 65(2) 11_555 1_555 11_555
O_1 I_1 C_5 102(3) 11_555 1_555 11_555
O_1 I_1 C_4 56.4(19) 11_555 1_555 11_555
C_3 I_1 O_1 81.7(18) 11_555 1_555 11_555
C_3 I_1 C_5 88.5(16) 11_555 1_555 11_555
C_3 I_1 C_4 43.6(10) 11_555 1_555 11_555
C_7 I_1 C_3 122.7(19) 11_555 1_555 11_555
C_7 I_1 O_1 43.5(5) 11_555 1_555 11_555
C_7 I_1 C_5 114(3) 11_555 1_555 11_555
C_7 I_1 C_4 98(3) 11_555 1_555 11_555
C_1 I_1 C_7 157(3) 1_555 1_555 11_555
C_1 I_1 C_3 58.2(8) 1_555 1_555 11_555
C_1 I_1 O_1 123(3) 1_555 1_555 11_555
C_1 I_1 C_5 45.0(5) 1_555 1_555 11_555
C_1 I_1 C_4 66.9(8) 1_555 1_555 11_555
C_6 I_1 C_1 19.8(6) 11_555 1_555 1_555
C_6 I_1 C_7 142(3) 11_555 1_555 11_555
C_6 I_1 C_3 76.1(7) 11_555 1_555 11_555
C_6 I_1 O_1 124(3) 11_555 1_555 11_555
C_6 I_1 C_5 28.4(2) 11_555 1_555 11_555
C_6 I_1 C_4 72.7(11) 11_555 1_555 11_555
C_7 I_1 C_6 143(2) 12_556 1_555 11_555
C_7 I_1 C_1 161(2) 12_556 1_555 1_555
C_7 I_1 C_7 5(3) 12_556 1_555 11_555
C_7 I_1 C_3 126.5(18) 12_556 1_555 11_555
C_7 I_1 O_1 48.4(8) 12_556 1_555 11_555
C_7 I_1 C_5 116(2) 12_556 1_555 11_555
C_7 I_1 C_4 103.1(12) 12_556 1_555 11_555
C_1 I_1 C_7 166.8(18) 11_555 1_555 12_556
C_1 I_1 C_6 27.16(10) 11_555 1_555 11_555
C_1 I_1 C_1 7.5(5) 11_555 1_555 1_555
C_1 I_1 C_7 163(3) 11_555 1_555 11_555
C_1 I_1 C_3 52.8(2) 11_555 1_555 11_555
C_1 I_1 O_1 123(2) 11_555 1_555 11_555
C_1 I_1 C_5 52.3(2) 11_555 1_555 11_555
C_1 I_1 C_4 67.1(4) 11_555 1_555 11_555
C_6 I_1 C_1 16.9(5) 1_555 1_555 11_555
C_6 I_1 C_7 160.2(13) 1_555 1_555 12_556
C_6 I_1 C_6 42.7(6) 1_555 1_555 11_555
C_6 I_1 C_1 23.180 1_555 1_555 1_555
C_6 I_1 C_7 155(2) 1_555 1_555 11_555
C_6 I_1 C_3 36.0(5) 1_555 1_555 11_555
C_6 I_1 O_1 111.7(18) 1_555 1_555 11_555
C_6 I_1 C_5 63.8(8) 1_555 1_555 11_555
C_6 I_1 C_4 58.1(6) 1_555 1_555 11_555
C_1 C_1 C_6 96.8(17) 11_555 1_555 11_555
C_6 C_1 C_1 39.7(16) 1_555 1_555 11_555
C_6 C_1 C_6 131.3(10) 1_555 1_555 11_555
C_2 C_1 C_6 120.241 1_555 1_555 1_555
C_2 C_1 C_1 82.0(16) 1_555 1_555 11_555
C_2 C_1 C_6 18.6(14) 1_555 1_555 11_555
C_5 C_1 C_2 83.4(13) 11_555 1_555 1_555
C_5 C_1 C_6 144.5(13) 11_555 1_555 1_555
C_5 C_1 C_1 157.5(19) 11_555 1_555 11_555
C_5 C_1 C_6 66.1(11) 11_555 1_555 11_555
C_2 C_1 C_5 130.3(12) 11_555 1_555 11_555
C_2 C_1 C_2 142.8(6) 11_555 1_555 1_555
C_2 C_1 C_6 22.9(9) 11_555 1_555 1_555
C_2 C_1 C_1 61.0(14) 11_555 1_555 11_555
C_2 C_1 C_6 153.6(12) 11_555 1_555 11_555
C_4 C_1 C_2 85.8(10) 11_555 1_555 11_555
C_4 C_1 C_5 45.5(3) 11_555 1_555 11_555
C_4 C_1 C_2 128.8(12) 11_555 1_555 1_555
C_4 C_1 C_6 105.1(9) 11_555 1_555 1_555
C_4 C_1 C_1 144(2) 11_555 1_555 11_555
C_4 C_1 C_6 110.9(10) 11_555 1_555 11_555
C_3 C_1 C_4 41.8(4) 11_555 1_555 11_555
C_3 C_1 C_2 44.2(7) 11_555 1_555 11_555
C_3 C_1 C_5 87.1(6) 11_555 1_555 11_555
C_3 C_1 C_2 167.8(19) 11_555 1_555 1_555
C_3 C_1 C_6 65.0(6) 11_555 1_555 1_555
C_3 C_1 C_1 105(2) 11_555 1_555 11_555
C_3 C_1 C_6 149.6(5) 11_555 1_555 11_555
I_1 C_1 C_3 56.2(9) 1_555 1_555 11_555
I_1 C_1 C_4 27.2(15) 1_555 1_555 11_555
I_1 C_1 C_2 97.3(7) 1_555 1_555 11_555
I_1 C_1 C_5 45.4(13) 1_555 1_555 11_555
I_1 C_1 C_2 119.789 1_555 1_555 1_555
I_1 C_1 C_6 119.970 1_555 1_555 1_555
I_1 C_1 C_1 155.9(14) 1_555 1_555 11_555
I_1 C_1 C_6 106.7(9) 1_555 1_555 11_555
C_3 C_1 I_1 149.808 1_555 1_555 1_555
C_3 C_1 C_3 152.5(13) 1_555 1_555 11_555
C_3 C_1 C_4 151.2(17) 1_555 1_555 11_555
C_3 C_1 C_2 112.8(7) 1_555 1_555 11_555
C_3 C_1 C_5 109.8(13) 1_555 1_555 11_555
C_3 C_1 C_2 30.019 1_555 1_555 1_555
C_3 C_1 C_6 90.223 1_555 1_555 1_555
C_3 C_1 C_1 52.6(16) 1_555 1_555 11_555
C_3 C_1 C_6 44.4(9) 1_555 1_555 11_555
C_5 C_1 C_3 60.180 1_555 1_555 1_555
C_5 C_1 I_1 150.012 1_555 1_555 1_555
C_5 C_1 C_3 94.5(7) 1_555 1_555 11_555
C_5 C_1 C_4 131.6(10) 1_555 1_555 11_555
C_5 C_1 C_2 52.8(8) 1_555 1_555 11_555
C_5 C_1 C_5 151.2(12) 1_555 1_555 11_555
C_5 C_1 C_2 90.199 1_555 1_555 1_555
C_5 C_1 C_6 30.042 1_555 1_555 1_555
C_5 C_1 C_1 13.7(12) 1_555 1_555 11_555
C_5 C_1 C_6 102.4(9) 1_555 1_555 11_555
C_4 C_1 C_5 30.053 1_555 1_555 1_555
C_4 C_1 C_3 30.128 1_555 1_555 1_555
C_4 C_1 I_1 179.876832465547(6) 1_555 1_555 1_555
C_4 C_1 C_3 123.9(9) 1_555 1_555 11_555
C_4 C_1 C_4 152.9(15) 1_555 1_555 11_555
C_4 C_1 C_2 82.8(7) 1_555 1_555 11_555
C_4 C_1 C_5 134.7(13) 1_555 1_555 11_555
C_4 C_1 C_2 60.147 1_555 1_555 1_555
C_4 C_1 C_6 60.095 1_555 1_555 1_555
C_4 C_1 C_1 24.1(14) 1_555 1_555 11_555
C_4 C_1 C_6 73.2(9) 1_555 1_555 11_555
C_2 C_1 C_4 108.3(6) 2_556 1_555 1_555
C_2 C_1 C_5 138.2(7) 2_556 1_555 1_555
C_2 C_1 C_3 78.2(6) 2_556 1_555 1_555
C_2 C_1 I_1 71.6(6) 2_556 1_555 1_555
C_2 C_1 C_3 127.1(13) 2_556 1_555 11_555
C_2 C_1 C_4 87.1(14) 2_556 1_555 11_555
C_2 C_1 C_2 166.6(12) 2_556 1_555 11_555
C_2 C_1 C_5 46.0(13) 2_556 1_555 11_555
C_2 C_1 C_2 48.3(6) 2_556 1_555 1_555
C_2 C_1 C_6 167.7(9) 2_556 1_555 1_555
C_2 C_1 C_1 128.0(19) 2_556 1_555 11_555
C_2 C_1 C_6 39.6(9) 2_556 1_555 11_555
I_1 C_1 C_2 111.7(11) 11_555 1_555 2_556
I_1 C_1 C_4 18.7(10) 11_555 1_555 1_555
I_1 C_1 C_5 29.6(7) 11_555 1_555 1_555
I_1 C_1 C_3 39.7(6) 11_555 1_555 1_555
I_1 C_1 I_1 161.2(10) 11_555 1_555 1_555
I_1 C_1 C_3 120.4(10) 11_555 1_555 11_555
I_1 C_1 C_4 160.9(12) 11_555 1_555 11_555
I_1 C_1 C_2 76.3(4) 11_555 1_555 11_555
I_1 C_1 C_5 149.5(14) 11_555 1_555 11_555
I_1 C_1 C_2 67.4(5) 11_555 1_555 1_555
I_1 C_1 C_6 56.0(5) 11_555 1_555 1_555
I_1 C_1 C_1 16.6(10) 11_555 1_555 11_555
I_1 C_1 C_6 83.8(8) 11_555 1_555 11_555
C_6 C_1 I_1 104.1(6) 13_555 1_555 11_555
C_6 C_1 C_2 11.8(6) 13_555 1_555 2_556
C_6 C_1 C_4 104.1(3) 13_555 1_555 1_555
C_6 C_1 C_5 132.7(3) 13_555 1_555 1_555
C_6 C_1 C_3 75.0(3) 13_555 1_555 1_555
C_6 C_1 I_1 75.8(3) 13_555 1_555 1_555
C_6 C_1 C_3 132.0(10) 13_555 1_555 11_555
C_6 C_1 C_4 95.0(12) 13_555 1_555 11_555
C_6 C_1 C_2 159.9(9) 13_555 1_555 11_555
C_6 C_1 C_5 56.8(13) 13_555 1_555 11_555
C_6 C_1 C_2 46.5(4) 13_555 1_555 1_555
C_6 C_1 C_6 158.5(5) 13_555 1_555 1_555
C_6 C_1 C_1 120.7(14) 13_555 1_555 11_555
C_6 C_1 C_6 43.0(10) 13_555 1_555 11_555
C_5 C_1 C_6 26.6(3) 13_555 1_555 13_555
C_5 C_1 I_1 79.7(5) 13_555 1_555 11_555
C_5 C_1 C_2 37.7(9) 13_555 1_555 2_556
C_5 C_1 C_4 84.4(3) 13_555 1_555 1_555
C_5 C_1 C_5 109.2(2) 13_555 1_555 1_555
C_5 C_1 C_3 60.0(5) 13_555 1_555 1_555
C_5 C_1 I_1 95.5(3) 13_555 1_555 1_555
C_5 C_1 C_3 146.1(13) 13_555 1_555 11_555
C_5 C_1 C_4 119.1(10) 13_555 1_555 11_555
C_5 C_1 C_2 140.6(8) 13_555 1_555 11_555
C_5 C_1 C_5 83.4(13) 13_555 1_555 11_555
C_5 C_1 C_2 40.0(7) 13_555 1_555 1_555
C_5 C_1 C_6 131.9(5) 13_555 1_555 1_555
C_5 C_1 C_1 96.1(12) 13_555 1_555 11_555
C_5 C_1 C_6 48.6(14) 13_555 1_555 11_555
H_1 C_2 H_1 14(3) 2_556 1_555 1_555
C_3 C_2 H_1 130(2) 1_555 1_555 2_556
C_3 C_2 H_1 119.750 1_555 1_555 1_555
C_1 C_2 C_3 119.742 1_555 1_555 1_555
C_1 C_2 H_1 109(2) 1_555 1_555 2_556
C_1 C_2 H_1 120.509 1_555 1_555 1_555
C_1 C_2 C_1 37.1(5) 11_555 1_555 1_555
C_1 C_2 C_3 83.2(4) 11_555 1_555 1_555
C_1 C_2 H_1 146(3) 11_555 1_555 2_556
C_1 C_2 H_1 156.2(3) 11_555 1_555 1_555
C_5 C_2 C_1 86.4(13) 11_555 1_555 11_555
C_5 C_2 C_1 50.5(10) 11_555 1_555 1_555
C_5 C_2 C_3 155.0(9) 11_555 1_555 1_555
C_5 C_2 H_1 62(3) 11_555 1_555 2_556
C_5 C_2 H_1 74.8(10) 11_555 1_555 1_555
C_5 C_2 C_5 104.1(11) 13_555 1_555 11_555
C_5 C_2 C_1 121.7(10) 13_555 1_555 11_555
C_5 C_2 C_1 115.5(8) 13_555 1_555 1_555
C_5 C_2 C_3 100.7(2) 13_555 1_555 1_555
C_5 C_2 H_1 63(3) 13_555 1_555 2_556
C_5 C_2 H_1 52.1(9) 13_555 1_555 1_555
C_5 C_2 C_5 127.8(9) 1_555 1_555 13_555
C_5 C_2 C_5 105.5(10) 1_555 1_555 11_555
C_5 C_2 C_1 24.1(3) 1_555 1_555 11_555
C_5 C_2 C_1 59.798 1_555 1_555 1_555
C_5 C_2 C_3 59.944 1_555 1_555 1_555
C_5 C_2 H_1 166(3) 1_555 1_555 2_556
C_5 C_2 H_1 179.690167583589(3) 1_555 1_555 1_555
C_1 C_2 C_5 142.4(8) 2_556 1_555 1_555
C_1 C_2 C_5 29.8(5) 2_556 1_555 13_555
C_1 C_2 C_5 74.6(11) 2_556 1_555 11_555
C_1 C_2 C_1 123.5(6) 2_556 1_555 11_555
C_1 C_2 C_1 99.0(4) 2_556 1_555 1_555
C_1 C_2 C_3 129.7(3) 2_556 1_555 1_555
C_1 C_2 H_1 42.2(14) 2_556 1_555 2_556
C_1 C_2 H_1 37.7(8) 2_556 1_555 1_555
C_2 C_3 H_2 120.768 1_555 1_555 1_555
C_4 C_3 C_2 120.465 1_555 1_555 1_555
C_4 C_3 H_2 118.767 1_555 1_555 1_555
C_6 C_3 C_4 108.5(9) 11_555 1_555 1_555
C_6 C_3 C_2 13.6(10) 11_555 1_555 1_555
C_6 C_3 H_2 132.3(9) 11_555 1_555 1_555
I_1 C_3 C_6 106.7(11) 11_555 1_555 11_555
I_1 C_3 C_4 28.6(15) 11_555 1_555 1_555
I_1 C_3 C_2 113.9(7) 11_555 1_555 1_555
I_1 C_3 H_2 117.6(5) 11_555 1_555 1_555
C_1 C_3 I_1 65.5(8) 11_555 1_555 11_555
C_1 C_3 C_6 42.2(5) 11_555 1_555 11_555
C_1 C_3 C_4 68.1(5) 11_555 1_555 1_555
C_1 C_3 C_2 52.6(5) 11_555 1_555 1_555
C_1 C_3 H_2 171.4(4) 11_555 1_555 1_555
C_1 C_3 C_1 22.8(5) 1_555 1_555 11_555
C_1 C_3 I_1 87.5(5) 1_555 1_555 11_555
C_1 C_3 C_6 19.5(8) 1_555 1_555 11_555
C_1 C_3 C_4 90.225 1_555 1_555 1_555
C_1 C_3 C_2 30.240 1_555 1_555 1_555
C_1 C_3 H_2 151.008 1_555 1_555 1_555
C_6 C_3 C_1 29.920 1_555 1_555 1_555
C_6 C_3 C_1 9.4(4) 1_555 1_555 11_555
C_6 C_3 I_1 61.6(5) 1_555 1_555 11_555
C_6 C_3 C_6 48.6(9) 1_555 1_555 11_555
C_6 C_3 C_4 60.305 1_555 1_555 1_555
C_6 C_3 C_2 60.159 1_555 1_555 1_555
C_6 C_3 H_2 179.071 1_555 1_555 1_555
O_1 C_4 I_1 87.2(8) 1_555 1_555 11_555
C_5 C_4 O_1 124.475 1_555 1_555 1_555
C_5 C_4 I_1 76.6(14) 1_555 1_555 11_555
C_3 C_4 C_5 119.538 1_555 1_555 1_555
C_3 C_4 O_1 115.987 1_555 1_555 1_555
C_3 C_4 I_1 107.8(18) 1_555 1_555 11_555
C_1 C_4 C_3 70.1(8) 11_555 1_555 1_555
C_1 C_4 C_5 49.8(8) 11_555 1_555 1_555
C_1 C_4 O_1 172.0(6) 11_555 1_555 1_555
C_1 C_4 I_1 85.9(10) 11_555 1_555 11_555
C_1 C_4 C_1 11.6(7) 1_555 1_555 11_555
C_1 C_4 C_3 59.647 1_555 1_555 1_555
C_1 C_4 C_5 59.891 1_555 1_555 1_555
C_1 C_4 O_1 175.634 1_555 1_555 1_555
C_1 C_4 I_1 94.2(9) 1_555 1_555 11_555
C_7 O_1 C_4 118.365 1_555 1_555 1_555
I_1 O_1 C_7 84.2(13) 11_555 1_555 1_555
I_1 O_1 C_4 36.4(12) 11_555 1_555 1_555
C_7 O_1 I_1 93.2(14) 2_555 1_555 11_555
C_7 O_1 C_7 9.2(12) 2_555 1_555 1_555
C_7 O_1 C_4 127.6(3) 2_555 1_555 1_555
O_1 C_7 O_1 126.9(12) 2_555 1_555 1_555
I_1 C_7 O_1 171(7) 11_555 1_555 2_555
I_1 C_7 O_1 52.3(14) 11_555 1_555 1_555
I_1 C_7 I_1 144(3) 13_554 1_555 11_555
I_1 C_7 O_1 38.4(7) 13_554 1_555 2_555
I_1 C_7 O_1 164(3) 13_554 1_555 1_555
C_6 C_5 H_3 118.900 1_555 1_555 1_555
C_4 C_5 C_6 119.906 1_555 1_555 1_555
C_4 C_5 H_3 121.193 1_555 1_555 1_555
C_1 C_5 C_4 84.8(9) 11_555 1_555 1_555
C_1 C_5 C_6 35.8(9) 11_555 1_555 1_555
C_1 C_5 H_3 153.2(9) 11_555 1_555 1_555
I_1 C_5 C_1 89.7(15) 11_555 1_555 11_555
I_1 C_5 C_4 38.9(17) 11_555 1_555 1_555
I_1 C_5 C_6 120.7(12) 11_555 1_555 1_555
I_1 C_5 H_3 106.4(7) 11_555 1_555 1_555
C_2 C_5 I_1 125.7(11) 11_555 1_555 11_555
C_2 C_5 C_1 46.1(5) 11_555 1_555 11_555
C_2 C_5 C_4 130.7(8) 11_555 1_555 1_555
C_2 C_5 C_6 11.3(9) 11_555 1_555 1_555
C_2 C_5 H_3 108.0(8) 11_555 1_555 1_555
C_2 C_5 C_2 66.2(14) 12_555 1_555 11_555
C_2 C_5 I_1 109.2(14) 12_555 1_555 11_555
C_2 C_5 C_1 104.1(13) 12_555 1_555 11_555
C_2 C_5 C_4 147.6(11) 12_555 1_555 1_555
C_2 C_5 C_6 77.1(8) 12_555 1_555 1_555
C_2 C_5 H_3 50.8(6) 12_555 1_555 1_555
C_1 C_5 C_2 103.2(7) 1_555 1_555 12_555
C_1 C_5 C_2 40.8(8) 1_555 1_555 11_555
C_1 C_5 I_1 98.2(8) 1_555 1_555 11_555
C_1 C_5 C_1 8.8(7) 1_555 1_555 11_555
C_1 C_5 C_4 90.057 1_555 1_555 1_555
C_1 C_5 C_6 29.850 1_555 1_555 1_555
C_1 C_5 H_3 148.750 1_555 1_555 1_555
C_6 C_5 C_1 93.7(3) 7_555 1_555 1_555
C_6 C_5 C_2 12.1(5) 7_555 1_555 12_555
C_6 C_5 C_2 60.2(11) 7_555 1_555 11_555
C_6 C_5 I_1 103.6(14) 7_555 1_555 11_555
C_6 C_5 C_1 93.6(11) 7_555 1_555 11_555
C_6 C_5 C_4 142.3(7) 7_555 1_555 1_555
C_6 C_5 C_6 70.3(3) 7_555 1_555 1_555
C_6 C_5 H_3 62.3(5) 7_555 1_555 1_555
C_6 C_5 C_6 110.7(5) 11_555 1_555 7_555
C_6 C_5 C_1 18.5(4) 11_555 1_555 1_555
C_6 C_5 C_2 120.9(8) 11_555 1_555 12_555
C_6 C_5 C_2 59.2(5) 11_555 1_555 11_555
C_6 C_5 I_1 86.7(11) 11_555 1_555 11_555
C_6 C_5 C_1 17.1(7) 11_555 1_555 11_555
C_6 C_5 C_4 72.1(5) 11_555 1_555 1_555
C_6 C_5 C_6 48.0(5) 11_555 1_555 1_555
C_6 C_5 H_3 166.0(6) 11_555 1_555 1_555
C_2 C_5 C_6 12.8(6) 1_555 1_555 11_555
C_2 C_5 C_6 116.9(4) 1_555 1_555 7_555
C_2 C_5 C_1 30.003 1_555 1_555 1_555
C_2 C_5 C_2 128.3(6) 1_555 1_555 12_555
C_2 C_5 C_2 70.8(8) 1_555 1_555 11_555
C_2 C_5 I_1 74.6(7) 1_555 1_555 11_555
C_2 C_5 C_1 25.6(9) 1_555 1_555 11_555
C_2 C_5 C_4 60.053 1_555 1_555 1_555
C_2 C_5 C_6 59.853 1_555 1_555 1_555
C_2 C_5 H_3 178.753 1_555 1_555 1_555
C_1 C_5 C_2 111.2(5) 12_555 1_555 1_555
C_1 C_5 C_6 108.3(4) 12_555 1_555 11_555
C_1 C_5 C_6 15.3(4) 12_555 1_555 7_555
C_1 C_5 C_1 94.0(4) 12_555 1_555 1_555
C_1 C_5 C_2 24.5(4) 12_555 1_555 12_555
C_1 C_5 C_2 67.7(12) 12_555 1_555 11_555
C_1 C_5 I_1 88.4(12) 12_555 1_555 11_555
C_1 C_5 C_1 91.6(10) 12_555 1_555 11_555
C_1 C_5 C_4 127.0(9) 12_555 1_555 1_555
C_1 C_5 C_6 76.2(6) 12_555 1_555 1_555
C_1 C_5 H_3 68.2(5) 12_555 1_555 1_555
H_4 C_6 C_1 159.2(3) 1_555 1_555 11_555
C_1 C_6 H_4 120.512 1_555 1_555 1_555
C_1 C_6 C_1 43.5(7) 1_555 1_555 11_555
C_5 C_6 C_1 120.108 1_555 1_555 1_555
C_5 C_6 H_4 119.380 1_555 1_555 1_555
C_5 C_6 C_1 78.2(6) 1_555 1_555 11_555
C_3 C_6 C_5 162.8(15) 11_555 1_555 1_555
C_3 C_6 C_1 72.8(8) 11_555 1_555 1_555
C_3 C_6 H_4 49.2(11) 11_555 1_555 1_555
C_3 C_6 C_1 116.2(13) 11_555 1_555 11_555
H_4 C_6 C_3 101.8(18) 7_555 1_555 11_555
H_4 C_6 C_5 68.6(10) 7_555 1_555 1_555
H_4 C_6 C_1 164.4(12) 7_555 1_555 1_555
H_4 C_6 H_4 52.6(8) 7_555 1_555 1_555
H_4 C_6 C_1 137.8(9) 7_555 1_555 11_555
I_1 C_6 H_4 85.8(4) 11_555 1_555 7_555
I_1 C_6 C_3 166.3(10) 11_555 1_555 11_555
I_1 C_6 C_5 30.9(10) 11_555 1_555 1_555
I_1 C_6 C_1 96.8(5) 11_555 1_555 1_555
I_1 C_6 H_4 137.3(7) 11_555 1_555 1_555
I_1 C_6 C_1 53.4(8) 11_555 1_555 11_555
C_5 C_6 I_1 99.6(4) 7_555 1_555 11_555
C_5 C_6 H_4 54.4(10) 7_555 1_555 7_555
C_5 C_6 C_3 76.4(15) 7_555 1_555 11_555
C_5 C_6 C_5 106.7(5) 7_555 1_555 1_555
C_5 C_6 C_1 110.0(7) 7_555 1_555 1_555
C_5 C_6 H_4 50.8(13) 7_555 1_555 1_555
C_5 C_6 C_1 116.1(13) 7_555 1_555 11_555
C_5 C_6 C_5 115.0(8) 11_555 1_555 7_555
C_5 C_6 I_1 112.2(10) 11_555 1_555 11_555
C_5 C_6 H_4 161.3(14) 11_555 1_555 7_555
C_5 C_6 C_3 59.5(5) 11_555 1_555 11_555
C_5 C_6 C_5 129.6(7) 11_555 1_555 1_555
C_5 C_6 C_1 18.4(6) 11_555 1_555 1_555
C_5 C_6 H_4 108.7(7) 11_555 1_555 1_555
C_5 C_6 C_1 59.1(10) 11_555 1_555 11_555
C_3 C_6 C_5 71.6(7) 1_555 1_555 11_555
C_3 C_6 C_5 129.1(13) 1_555 1_555 7_555
C_3 C_6 I_1 42.3(7) 1_555 1_555 11_555
C_3 C_6 H_4 127.0(8) 1_555 1_555 7_555
C_3 C_6 C_3 131.2(11) 1_555 1_555 11_555
C_3 C_6 C_5 60.250 1_555 1_555 1_555
C_3 C_6 C_1 59.858 1_555 1_555 1_555
C_3 C_6 H_4 179.630 1_555 1_555 1_555
C_3 C_6 C_1 21.1(3) 1_555 1_555 11_555
H_4 C_6 C_3 28.4(2) 11_555 1_555 1_555
H_4 C_6 C_5 43.8(4) 11_555 1_555 11_555
H_4 C_6 C_5 127.5(3) 11_555 1_555 7_555
H_4 C_6 I_1 68.6(7) 11_555 1_555 11_555
H_4 C_6 H_4 154.5(9) 11_555 1_555 7_555
H_4 C_6 C_3 103.1(9) 11_555 1_555 11_555
H_4 C_6 C_5 88.5(2) 11_555 1_555 1_555
H_4 C_6 C_1 31.7(2) 11_555 1_555 1_555
H_4 C_6 H_4 152.0(2) 11_555 1_555 1_555
H_4 C_6 C_1 18.0(10) 11_555 1_555 11_555
C_1 C_6 H_4 126.4(6) 12_555 1_555 11_555
C_1 C_6 C_3 112.1(10) 12_555 1_555 1_555
C_1 C_6 C_5 138.75(19) 12_555 1_555 11_555
C_1 C_6 C_5 29.6(4) 12_555 1_555 7_555
C_1 C_6 I_1 73.7(2) 12_555 1_555 11_555
C_1 C_6 H_4 39.6(7) 12_555 1_555 7_555
C_1 C_6 C_3 104.9(16) 12_555 1_555 11_555
C_1 C_6 C_5 77.2(9) 12_555 1_555 1_555
C_1 C_6 C_1 126.5(6) 12_555 1_555 1_555
C_1 C_6 H_4 67.8(10) 12_555 1_555 1_555
C_1 C_6 C_1 109.1(9) 12_555 1_555 11_555
I_1 C_6 C_1 115.0(7) 1_555 1_555 12_555
I_1 C_6 H_4 68.5(2) 1_555 1_555 11_555
I_1 C_6 C_3 96.708 1_555 1_555 1_555
I_1 C_6 C_5 29.5(7) 1_555 1_555 11_555
I_1 C_6 C_5 87.4(3) 1_555 1_555 7_555
I_1 C_6 I_1 130.4(7) 1_555 1_555 11_555
I_1 C_6 H_4 133.5(11) 1_555 1_555 7_555
I_1 C_6 C_3 37.3(9) 1_555 1_555 11_555
I_1 C_6 C_5 156.958 1_555 1_555 1_555
I_1 C_6 C_1 36.850 1_555 1_555 1_555
I_1 C_6 H_4 83.662 1_555 1_555 1_555
I_1 C_6 C_1 79.3(6) 1_555 1_555 11_555
C_2 H_1 C_2 147.9(11) 2_556 1_555 1_555
C_6 H_4 C_6 96.6(11) 7_555 1_555 1_555
C_6 H_4 C_6 117.4(6) 11_555 1_555 7_555
C_6 H_4 C_6 27.9(3) 11_555 1_555 1_555
O3 Cr O3 171.3(5) 7_556 1_555 5_565
O1 Cr O3 87.2(2) 1_555 1_555 7_556
O1 Cr O3 87.2(2) 1_555 1_555 5_565
O1 Cr O1 99.66(12) 3_666 1_555 1_555
O1 Cr O3 87.2(2) 3_666 1_555 7_556
O1 Cr O3 87.2(2) 3_666 1_555 5_565
O2 Cr O1 170.49(14) 1_555 1_555 3_666
O2 Cr O1 89.81(13) 1_555 1_555 1_555
O2 Cr O3 92.4(4) 1_555 1_555 7_556
O2 Cr O3 94.2(2) 1_555 1_555 5_565
O2 Cr O2 80.7(2) 3_666 1_555 1_555
O2 Cr O1 89.81(13) 3_666 1_555 3_666
O2 Cr O1 170.49(14) 3_666 1_555 1_555
O2 Cr O3 94.2(2) 3_666 1_555 7_556
O2 Cr O3 92.4(4) 3_666 1_555 5_565
Cr O1 H1 117.42(9) 4_645 1_555 1_555
Cr O1 Cr 125.16(18) 1_555 1_555 4_645
Cr O1 H1 117.42(9) 1_555 1_555 1_555
H1 O1 Cr 124.0(6) 4_645 1_555 1_555
H1 O1 Cr 55.6(6) 4_645 1_555 4_645
H1 O1 H1 90.31(6) 4_645 1_555 1_555
H1 O1 H1 179.38(12) 3_666 1_555 4_645
H1 O1 Cr 55.6(6) 3_666 1_555 1_555
H1 O1 Cr 124.0(6) 3_666 1_555 4_645
H1 O1 H1 90.31(6) 3_666 1_555 1_555
Cr O2 C1 130.3(4) 1_555 1_555 1_555
Cr O3 C1 139.7(4) 4_645 1_555 1_555
O3 C1 O2 125.7(4) 1_555 1_555 1_555
C2 C1 O3 117.2(2) 1_555 1_555 1_555
C2 C1 O2 117.2(2) 1_555 1_555 1_555
C4 C2 C3 120.0000(3) 1_555 1_555 1_555
C1 C2 C4 119.968(4) 1_555 1_555 1_555
C1 C2 C3 119.968(4) 1_555 1_555 1_555
C4 C2 C1 177.49(17) 16_665 1_555 1_555
C4 C2 C4 59.99999989158(16) 16_665 1_555 1_555
C4 C2 C3 60.0000(3) 16_665 1_555 1_555
C2 C3 H3 120.0000(3) 16_665 1_555 1_555
C2 C3 C2 120.000000(3) 1_555 1_555 16_665
C2 C3 H3 120.0000(3) 1_555 1_555 1_555
C5 C4 H4 120.0000(3) 1_555 1_555 1_555
C2 C4 C5 120.0000(3) 1_555 1_555 1_555
C2 C4 H4 120.00000010842(5) 1_555 1_555 1_555
C5 C4 C2 149.77(6) 3_667 1_555 1_555
C5 C4 C5 29.77(6) 3_667 1_555 1_555
C5 C4 H4 90.23(6) 3_667 1_555 1_555
H4 C4 C5 50.7(4) 3_667 1_555 3_667
H4 C4 C2 153.4(4) 3_667 1_555 1_555
H4 C4 C5 78.0(4) 3_667 1_555 1_555
H4 C4 H4 46.6(3) 3_667 1_555 1_555
C2 C4 H4 133.4(3) 16_665 1_555 3_667
C2 C4 C5 89.77(6) 16_665 1_555 3_667
C2 C4 C2 59.9999998916(3) 16_665 1_555 1_555
C2 C4 C5 60.0000(3) 16_665 1_555 1_555
C2 C4 H4 180.0000(16) 16_665 1_555 1_555
C4 C5 C5 120.0000(3) 16_665 1_555 3_667
C4 C5 C4 120.000000(3) 1_555 1_555 16_665
C4 C5 C5 120.0000(3) 1_555 1_555 3_667
C4 C5 C4 145.84(9) 14_557 1_555 1_555
C4 C5 C4 92.09(7) 14_557 1_555 16_665
C4 C5 C5 30.23(6) 14_557 1_555 3_667
C4 C5 C4 60.47(13) 3_667 1_555 14_557
C4 C5 C4 92.09(7) 3_667 1_555 1_555
C4 C5 C4 145.84(9) 3_667 1_555 16_665
C4 C5 C5 30.23(6) 3_667 1_555 3_667
O1 H1 O1 69.9(7) 4_645 1_555 1_555
O1 H1 O1 139.7(14) 3_666 1_555 4_645
O1 H1 O1 69.9(7) 3_666 1_555 1_555
C4 H4 C4 95.8(4) 3_667 1_555 1_555
