# Supplementary material for: Photocatalytic Dehalogenative Deuteration of Halides over a Robust Metal–Organic Framework
Source: Angew Chem Int Ed Engl. 2023 Oct 26;62(48):e202306267. doi: 10.1002/anie.202306267 (PMC10952292; doi:10.1002/anie.202306267)
Supplement: Supplementary file 2 — Supporting Information [file ANIE-62-0-s004.cif]

####################################################################### 
# 
# This file contains crystal structure data downloaded from the 
# Cambridge Structural Database (CSD) hosted by the Cambridge 
# Crystallographic Data Centre (CCDC).
# 
# Full information about CCDC data access policies and citation 
# guidelines are available at http://www.ccdc.cam.ac.uk/access/V1 
# 
# Audit and citation data items may have been added by the CCDC. 
# Please retain this information to preserve the provenance of 
# this file and to allow appropriate attribution of the data. 
# 
#######################################################################

data_300Cr-I-Nap
_database_code_depnum_ccdc_archive 'CCDC 2246100'
loop_
_audit_author_name
_audit_author_address
'Yinlin Chen'
;University of Manchester
United Kingdom
;
_audit_update_record             
;
2023-03-03 deposited with the CCDC.	2023-03-03 downloaded from the CCDC.
;
# start Validation Reply Form
_vrf_PLAT780_300Cr-I-Nap         
;
PROBLEM: Coordinates do not Form a Properly Connected Set     Please Do !
RESPONSE: The guest molecule has a severe disorder inside the pore. Thus the connect set looks like unfinished and improper.
;
# Added during the CSD deposition process: Friday 03 March 2023 01:56 PM
# end Validation Reply Form


_chemical_name_mineral           300Cr-I-Nap
_chemical_formula_weight         376.30
_chemical_formula_sum            'C11.95 Cr1 H6.76 I0.39 O7.74'
_space_group_crystal_system      tetragonal
_symmetry_space_group_name_H-M   I4122

loop_
_symmetry_equiv_pos_as_xyz
'x, y, z'
'-x+1/2, y, -z-1/4'
'-y, -x, -z'
'-y, x+1/2, z+1/4'
'y+1/2, -x, z-1/4'
'y+1/2, x+1/2, -z+1/2'
'x, -y+1/2, -z+1/4'
'-x+1/2, -y+1/2, z+1/2'
'x+1/2, y+1/2, z+1/2'
'-x, y+1/2, -z+1/4'
'-y+1/2, -x+1/2, -z+1/2'
'-y+1/2, x, z-1/4'
'y, -x+1/2, z+1/4'
'y, x, -z'
'x+1/2, -y, -z-1/4'
'-x, -y, z'

_cell_length_a                   15.02952(9)
_cell_length_b                   15.02952(9)
_cell_length_c                   11.98429(8)
_cell_angle_alpha                90
_cell_angle_beta                 90
_cell_angle_gamma                90
_cell_volume                     2707.09(4)
_cell_formula_units_Z            8
_cell_measurement_temperature    298
_exptl_crystal_density_diffrn    1.8466
_pd_spec_mounting                'packed powder'
_pd_spec_mount_mode              transmission
_pd_spec_shape                   cylinder
_diffrn_ambient_temperature      298
_diffrn_source                   synchrotron
_diffrn_measurement_device_type  DLS-I11
_diffrn_detector                 MAC
_pd_meas_scan_method             step
_diffrn_radiation_type           synchrotron
_diffrn_radiation_wavelength     0.82684
_pd_meas_2theta_range_min        0
_pd_meas_2theta_range_max        150
_pd_meas_2theta_range_inc        0.00025
_computing_structure_refinement  TOPAS
_pd_proc_ls_profile_function     pseudo-Voigt
_pd_proc_ls_background_function  'Chebyshev polynomial'
_refine_ls_goodness_of_fit_all   1.79863
_pd_proc_ls_prof_R_factor        5.13943
_pd_proc_ls_prof_wR_factor       7.19889
_pd_proc_ls_prof_wR_expected     4.00242
_refine_ls_R_factor_all          2.34445
_refine_ls_structure_factor_coef Inet
_refine_ls_matrix_type           fullcycle
_refine_ls_weighting_scheme      sigma
_refine_ls_hydrogen_treatment    mixed
_refine_ls_extinction_method     none
_refine_ls_number_parameters     78
_refine_ls_shift/su_max          0.0333
_pd_proc_number_of_points        188000
_pd_proc_2theta_range_min        3
_pd_proc_2theta_range_max        50
_pd_proc_2theta_range_inc        0.00025
_pd_proc_wavelength              0.82684

loop_
_atom_site_label
_atom_site_type_symbol
_atom_site_symmetry_multiplicity
_atom_site_fract_x
_atom_site_fract_y
_atom_site_fract_z
_atom_site_occupancy
_atom_site_B_iso_or_equiv
Ow_1 O 8 -0.0487(9) 0.25 0.625 0.743(12) 13.1(6)
Ow_2 O 16 0.2636(4) 0.3990(5) 0.6384(6) 1.000(11) 15.2(4)
C_1 C 16 0.1308(7) 0.2395(13) 0.0544(12) 0.1974(9) 10.00(15)
C_2 C 16 0.1426(9) 0.1622(13) -0.0041(13) 0.1974(9) 10.00(15)
C_3 C 16 0.1770(12) 0.0864(13) 0.0500(15) 0.1974(9) 10.00(15)
C_4 C 16 0.1988(11) 0.0893(14) 0.1610(15) 0.1974(9) 10.00(15)
C_5 C 16 0.1875(8) 0.1680(14) 0.2242(13) 0.1974(9) 10.00(15)
C_6 C 16 0.2085(10) 0.1762(15) 0.3395(13) 0.1974(9) 10.00(15)
C_7 C 16 0.1960(13) 0.2544(16) 0.3963(13) 0.1974(9) 10.00(15)
C_8 C 16 0.1615(15) 0.3295(16) 0.3406(13) 0.1974(9) 10.00(15)
C_9 C 16 0.1403(12) 0.3249(14) 0.2298(13) 0.1974(9) 10.00(15)
C_10 C 16 0.1525(8) 0.2451(13) 0.1692(12) 0.1974(9) 10.00(15)
H_1 H 16 0.1044(8) 0.2982(13) 0.0137(13) 0.1974(9) 12.00(18)
H_2 H 16 0.1257(11) 0.1591(14) -0.0918(13) 0.1974(9) 12.00(18)
H_3 H 16 0.1863(16) 0.0253(14) 0.0035(17) 0.1974(9) 12.00(18)
H_4 H 16 0.2251(13) 0.0307(14) 0.2016(17) 0.1974(9) 12.00(18)
H_7 H 16 0.2125(15) 0.2589(18) 0.4839(13) 0.1974(9) 12.00(18)
H_8 H 16 0.1521(19) 0.3907(17) 0.3868(14) 0.1974(9) 12.00(18)
H_9 H 16 0.1138(14) 0.3825(14) 0.1867(14) 0.1974(9) 12.00(18)
I_1 I 16 0.2606(13) 0.0670(17) 0.4304(17) 0.1974(9) 10.00(15)
Cr Cr 8 0.69143(5) 0.30857(5) 0.5 1 0.61(2)
O1 O 8 0.7481(2) 0.25 0.625 1 0.50(4)
O2 O 16 0.6194(4) 0.3813(5) 0.6049(4) 1 0.50(4)
O3 O 16 0.5996(5) 0.2866(3) 0.7478(4) 1 0.50(4)
C1 C 16 0.5912(3) 0.3596(3) 0.6990(3) 1 0.88(5)
C2 C 16 0.54102(12) 0.43001(10) 0.7614(2) 1 0.88(5)
C3 C 8 0.5 0.5 0.7027(3) 1 0.88(5)
C4 C 16 0.54102(12) 0.43001(10) 0.87890(18) 1 0.88(5)
C5 C 8 0.5 0.5 0.93763(16) 1 0.88(5)
H1 H 8 0.808(3) 0.25 0.625 1 0.60(5)
H3 H 8 0.5 0.5 0.6151(16) 1 1.06(7)
H4 H 16 0.5716(6) 0.3778(10) 0.9227(8) 1 1.06(7)


loop_
_geom_bond_atom_site_label_1
_geom_bond_atom_site_label_2
_geom_bond_distance
_geom_bond_site_symmetry_1
_geom_bond_site_symmetry_2
C_1 C_9 1.06(4) 1_555 7_555
C_1 H_1 1.08344 1_555 1_555
C_1 C_2 1.36913 1_555 1_555
C_1 C_8 1.39(2) 1_555 12_555
C_1 C_10 1.41552 1_555 1_555
C_1 C_2 1.65(3) 1_555 14_555
C_1 C_5 1.67(3) 1_555 7_555
C_1 C_3 1.70(3) 1_555 14_555
C_1 C_1 1.72(3) 1_555 7_555
C_1 C_9 1.862(19) 1_555 12_555
C_1 C_8 2.04(3) 1_555 11_555
C_1 C_7 2.06(3) 1_555 11_555
C_2 C_3 1.03(3) 1_555 14_555
C_2 C_8 1.08(3) 1_555 7_555
C_2 H_2 1.08238 1_555 1_555
C_2 C_8 1.210(15) 1_555 12_555
C_2 C_1 1.36913 1_555 1_555
C_2 C_3 1.40933 1_555 1_555
C_2 C_1 1.65(3) 1_555 14_555
C_2 C_10 1.73(4) 1_555 7_555
C_2 C_10 1.93(2) 1_555 12_555
C_3 C_2 1.03(3) 1_555 14_555
C_3 H_3 1.08240 1_555 1_555
C_3 C_9 1.17(2) 1_555 12_555
C_3 C_8 1.23(3) 1_555 12_555
C_3 C_4 1.37067 1_555 1_555
C_3 C_2 1.40933 1_555 1_555
C_3 C_9 1.49(4) 1_555 7_555
C_3 C_1 1.70(3) 1_555 14_555
C_4 H_4 1.08074 1_555 1_555
C_4 C_3 1.37067 1_555 1_555
C_4 C_5 1.41508 1_555 1_555
C_4 C_8 1.44(2) 1_555 12_555
C_4 C_7 1.76(4) 1_555 12_555
C_4 I_1 2.02(4) 1_555 2_556
C_5 C_7 1.35(2) 1_555 12_555
C_5 C_4 1.41508 1_555 1_555
C_5 C_6 1.42210 1_555 1_555
C_5 C_10 1.43359 1_555 1_555
C_5 C_8 1.624(13) 1_555 12_555
C_5 C_1 1.67(3) 1_555 7_555
C_5 I_1 2.05(2) 1_555 2_556
C_6 C_7 1.37090 1_555 1_555
C_6 C_5 1.42210 1_555 1_555
C_6 C_6 1.51(3) 1_555 2_556
C_6 I_1 1.722(10) 1_555 2_556
C_6 C_7 1.86(3) 1_555 2_556
C_6 I_1 2.12039 1_555 1_555
C_7 H_7 1.08074 1_555 1_555
C_7 C_5 1.35(2) 1_555 13_555
C_7 C_6 1.37090 1_555 1_555
C_7 C_8 1.40991 1_555 1_555
C_7 C_10 1.61(2) 1_555 13_555
C_7 C_7 1.70(4) 1_555 2_556
C_7 C_4 1.76(4) 1_555 13_555
C_7 C_10 1.83(3) 1_555 11_555
C_7 C_6 1.86(3) 1_555 2_556
C_7 C_1 2.06(3) 1_555 11_555
C_8 C_9 0.98(4) 1_555 11_555
C_8 C_2 1.08(3) 1_555 7_555
C_8 H_8 1.08236 1_555 1_555
C_8 C_2 1.210(15) 1_555 13_555
C_8 C_3 1.23(3) 1_555 13_555
C_8 C_9 1.36799 1_555 1_555
C_8 C_1 1.39(2) 1_555 13_555
C_8 C_7 1.40991 1_555 1_555
C_8 C_10 1.43(3) 1_555 11_555
C_8 C_4 1.44(2) 1_555 13_555
C_8 C_10 1.59(2) 1_555 13_555
C_8 C_5 1.624(13) 1_555 13_555
C_8 C_1 2.04(3) 1_555 11_555
C_9 C_8 0.98(4) 1_555 11_555
C_9 C_1 1.06(4) 1_555 7_555
C_9 H_9 1.08308 1_555 1_555
C_9 C_3 1.17(2) 1_555 13_555
C_9 C_8 1.36799 1_555 1_555
C_9 C_10 1.41416 1_555 1_555
C_9 C_3 1.49(4) 1_555 7_555
C_9 C_1 1.862(19) 1_555 13_555
C_10 C_10 1.07(3) 1_555 7_555
C_10 C_9 1.41416 1_555 1_555
C_10 C_1 1.41552 1_555 1_555
C_10 C_5 1.43359 1_555 1_555
C_10 C_8 1.43(3) 1_555 11_555
C_10 C_8 1.59(2) 1_555 12_555
C_10 C_7 1.61(2) 1_555 12_555
C_10 C_2 1.73(4) 1_555 7_555
C_10 C_7 1.83(3) 1_555 11_555
C_10 C_2 1.93(2) 1_555 13_555
Cr O1 1.9351(17) 1_555 3_666
Cr O1 1.9351(17) 1_555 1_555
Cr O2 1.986(6) 1_555 1_555
Cr O2 1.986(6) 1_555 3_666
Cr O3 1.988(5) 1_555 5_565
Cr O3 1.988(5) 1_555 7_556
O1 H1 0.90(4) 1_555 1_555
O1 Cr 1.9351(17) 1_555 4_645
O1 Cr 1.9351(17) 1_555 1_555
O2 C1 1.249(2) 1_555 1_555
O2 Cr 1.986(6) 1_555 1_555
O3 C1 1.249(2) 1_555 1_555
O3 Cr 1.988(5) 1_555 4_645
C1 O2 1.249(2) 1_555 1_555
C1 O3 1.249(2) 1_555 1_555
C1 C2 1.500(4) 1_555 1_555
C2 C3 1.4078(14) 1_555 1_555
C2 C4 1.4078(14) 1_555 1_555
C2 C1 1.500(4) 1_555 1_555
C3 H3 1.050(19) 1_555 1_555
C3 C2 1.4078(14) 1_555 1_555
C3 C2 1.4078(14) 1_555 16_665
C4 H4 1.050(19) 1_555 1_555
C4 C5 1.4078(14) 1_555 1_555
C4 C2 1.4078(14) 1_555 1_555
C5 C4 1.4078(14) 1_555 16_665
C5 C4 1.4078(14) 1_555 1_555
C5 C5 1.495(4) 1_555 3_667
H1 O1 0.90(4) 1_555 1_555
H3 C3 1.050(19) 1_555 1_555
H4 C4 1.050(19) 1_555 1_555


loop_
_geom_angle_atom_site_label_1
_geom_angle_atom_site_label_2
_geom_angle_atom_site_label_3
_geom_angle
_geom_angle_site_symmetry_1
_geom_angle_site_symmetry_2
_geom_angle_site_symmetry_3
C_9 C_1 C_10 124(5) 7_555 1_555 7_555
H_1 C_1 C_9 128.2(15) 1_555 1_555 7_555
H_1 C_1 C_10 98(5) 1_555 1_555 7_555
C_2 C_1 H_1 120.472 1_555 1_555 1_555
C_2 C_1 C_9 8.1(12) 1_555 1_555 7_555
C_2 C_1 C_10 128(4) 1_555 1_555 7_555
C_8 C_1 C_2 52.1(8) 12_555 1_555 1_555
C_8 C_1 H_1 171.0(3) 12_555 1_555 1_555
C_8 C_1 C_9 44.8(18) 12_555 1_555 7_555
C_8 C_1 C_10 85(4) 12_555 1_555 7_555
C_10 C_1 C_8 69.3(7) 1_555 1_555 12_555
C_10 C_1 C_2 121.201 1_555 1_555 1_555
C_10 C_1 H_1 118.327 1_555 1_555 1_555
C_10 C_1 C_9 113.5(15) 1_555 1_555 7_555
C_10 C_1 C_10 39(3) 1_555 1_555 7_555
C_2 C_1 C_10 110.0(11) 14_555 1_555 1_555
C_2 C_1 C_8 40.7(11) 14_555 1_555 12_555
C_2 C_1 C_2 12.5(9) 14_555 1_555 1_555
C_2 C_1 H_1 131.3(11) 14_555 1_555 1_555
C_2 C_1 C_9 8.9(12) 14_555 1_555 7_555
C_2 C_1 C_10 116(4) 14_555 1_555 7_555
C_5 C_1 C_2 121.1(15) 7_555 1_555 14_555
C_5 C_1 C_10 91.9(10) 7_555 1_555 1_555
C_5 C_1 C_8 123.4(8) 7_555 1_555 12_555
C_5 C_1 C_2 122.4(11) 7_555 1_555 1_555
C_5 C_1 H_1 54.2(8) 7_555 1_555 1_555
C_5 C_1 C_9 127.8(17) 7_555 1_555 7_555
C_5 C_1 C_10 55(4) 7_555 1_555 7_555
C_3 C_1 C_5 120.6(17) 14_555 1_555 7_555
C_3 C_1 C_2 49.8(8) 14_555 1_555 14_555
C_3 C_1 C_10 146.9(9) 14_555 1_555 1_555
C_3 C_1 C_8 86.1(17) 14_555 1_555 12_555
C_3 C_1 C_2 37.3(12) 14_555 1_555 1_555
C_3 C_1 H_1 88.5(11) 14_555 1_555 1_555
C_3 C_1 C_9 42.7(11) 14_555 1_555 7_555
C_3 C_1 C_10 163(5) 14_555 1_555 7_555
C_1 C_1 C_3 145.5(14) 7_555 1_555 14_555
C_1 C_1 C_5 92.9(16) 7_555 1_555 7_555
C_1 C_1 C_2 121.5(19) 7_555 1_555 14_555
C_1 C_1 C_10 15.1(4) 7_555 1_555 1_555
C_1 C_1 C_8 81.2(11) 7_555 1_555 12_555
C_1 C_1 C_2 131.2(13) 7_555 1_555 1_555
C_1 C_1 H_1 107.1(12) 7_555 1_555 1_555
C_1 C_1 C_9 123(3) 7_555 1_555 7_555
C_1 C_1 C_10 46(3) 7_555 1_555 7_555
C_9 C_1 C_1 128.2(14) 12_555 1_555 7_555
C_9 C_1 C_3 49.0(15) 12_555 1_555 14_555
C_9 C_1 C_5 112.7(6) 12_555 1_555 7_555
C_9 C_1 C_2 9.1(7) 12_555 1_555 14_555
C_9 C_1 C_10 115.6(5) 12_555 1_555 1_555
C_9 C_1 C_8 47.0(6) 12_555 1_555 12_555
C_9 C_1 C_2 13.5(9) 12_555 1_555 1_555
C_9 C_1 H_1 124.5(5) 12_555 1_555 1_555
C_9 C_1 C_9 15.3(5) 12_555 1_555 7_555
C_9 C_1 C_10 116(3) 12_555 1_555 7_555
C_8 C_1 C_9 140.9(12) 11_555 1_555 12_555
C_8 C_1 C_1 42.2(10) 11_555 1_555 7_555
C_8 C_1 C_3 166.5(16) 11_555 1_555 14_555
C_8 C_1 C_5 50.8(11) 11_555 1_555 7_555
C_8 C_1 C_2 142.0(9) 11_555 1_555 14_555
C_8 C_1 C_10 44.7(9) 11_555 1_555 1_555
C_8 C_1 C_8 107.3(12) 11_555 1_555 12_555
C_8 C_1 C_2 153.9(4) 11_555 1_555 1_555
C_8 C_1 H_1 78.0(6) 11_555 1_555 1_555
C_8 C_1 C_9 149.9(12) 11_555 1_555 7_555
C_8 C_1 C_10 26(4) 11_555 1_555 7_555
C_7 C_1 C_8 40.2(6) 11_555 1_555 11_555
C_7 C_1 C_9 102.4(10) 11_555 1_555 12_555
C_7 C_1 C_1 68.5(8) 11_555 1_555 7_555
C_7 C_1 C_3 142.8(13) 11_555 1_555 14_555
C_7 C_1 C_5 40.6(4) 11_555 1_555 7_555
C_7 C_1 C_2 106.3(9) 11_555 1_555 14_555
C_7 C_1 C_10 60.1(9) 11_555 1_555 1_555
C_7 C_1 C_8 87.0(14) 11_555 1_555 12_555
C_7 C_1 C_2 115.8(5) 11_555 1_555 1_555
C_7 C_1 H_1 93.0(6) 11_555 1_555 1_555
C_7 C_1 C_9 115.2(12) 11_555 1_555 7_555
C_7 C_1 C_10 22(3) 11_555 1_555 7_555
C_8 C_1 C_7 106.7(11) 7_555 1_555 11_555
C_8 C_1 C_8 144.7(15) 7_555 1_555 11_555
C_8 C_1 C_9 28.1(10) 7_555 1_555 12_555
C_8 C_1 C_1 156(2) 7_555 1_555 7_555
C_8 C_1 C_3 36.4(13) 7_555 1_555 14_555
C_8 C_1 C_5 97.5(11) 7_555 1_555 7_555
C_8 C_1 C_2 35.6(9) 7_555 1_555 14_555
C_8 C_1 C_10 142.3(9) 7_555 1_555 1_555
C_8 C_1 C_8 75.1(11) 7_555 1_555 12_555
C_8 C_1 C_2 28.1(10) 7_555 1_555 1_555
C_8 C_1 H_1 96.3(9) 7_555 1_555 1_555
C_8 C_1 C_9 36.0(9) 7_555 1_555 7_555
C_8 C_1 C_10 127(3) 7_555 1_555 7_555
C_7 C_1 C_8 95.6(8) 12_555 1_555 7_555
C_7 C_1 C_7 47.6(12) 12_555 1_555 11_555
C_7 C_1 C_8 70.8(10) 12_555 1_555 11_555
C_7 C_1 C_9 73.5(7) 12_555 1_555 12_555
C_7 C_1 C_1 63.4(7) 12_555 1_555 7_555
C_7 C_1 C_3 121.6(16) 12_555 1_555 14_555
C_7 C_1 C_5 87.1(9) 12_555 1_555 7_555
C_7 C_1 C_2 71.8(13) 12_555 1_555 14_555
C_7 C_1 C_10 48.3(3) 12_555 1_555 1_555
C_7 C_1 C_8 40.2(5) 12_555 1_555 12_555
C_7 C_1 C_2 84.3(8) 12_555 1_555 1_555
C_7 C_1 H_1 140.6(10) 12_555 1_555 1_555
C_7 C_1 C_9 79.2(13) 12_555 1_555 7_555
C_7 C_1 C_10 46(4) 12_555 1_555 7_555
H_1 C_1 C_7 64.9(7) 7_555 1_555 12_555
H_1 C_1 C_8 135.4(19) 7_555 1_555 7_555
H_1 C_1 C_7 89.4(11) 7_555 1_555 11_555
H_1 C_1 C_8 69.1(11) 7_555 1_555 11_555
H_1 C_1 C_9 108.7(13) 7_555 1_555 12_555
H_1 C_1 C_1 26.9(6) 7_555 1_555 7_555
H_1 C_1 C_3 119.7(11) 7_555 1_555 14_555
H_1 C_1 C_5 119.5(16) 7_555 1_555 7_555
H_1 C_1 C_2 100.3(13) 7_555 1_555 14_555
H_1 C_1 C_10 29.4(6) 7_555 1_555 1_555
H_1 C_1 C_8 64.3(11) 7_555 1_555 12_555
H_1 C_1 C_2 107.5(10) 7_555 1_555 1_555
H_1 C_1 H_1 124.6(8) 7_555 1_555 1_555
H_1 C_1 C_9 100(2) 7_555 1_555 7_555
H_1 C_1 C_10 68(4) 7_555 1_555 7_555
C_3 C_1 H_1 80.4(9) 1_555 1_555 7_555
C_3 C_1 C_7 59.2(9) 1_555 1_555 12_555
C_3 C_1 C_8 55.9(10) 1_555 1_555 7_555
C_3 C_1 C_7 102.3(5) 1_555 1_555 11_555
C_3 C_1 C_8 128.9(4) 1_555 1_555 11_555
C_3 C_1 C_9 28.3(6) 1_555 1_555 12_555
C_3 C_1 C_1 101.3(13) 1_555 1_555 7_555
C_3 C_1 C_3 64.4(12) 1_555 1_555 14_555
C_3 C_1 C_5 130.2(10) 1_555 1_555 7_555
C_3 C_1 C_2 20.3(10) 1_555 1_555 14_555
C_3 C_1 C_10 90.659 1_555 1_555 1_555
C_3 C_1 C_8 21.9(9) 1_555 1_555 12_555
C_3 C_1 C_2 30.542 1_555 1_555 1_555
C_3 C_1 H_1 151.014 1_555 1_555 1_555
C_3 C_1 C_9 22.9(15) 1_555 1_555 7_555
C_3 C_1 C_10 105(4) 1_555 1_555 7_555
C_5 C_1 C_3 59.910 1_555 1_555 1_555
C_5 C_1 H_1 33.0(5) 1_555 1_555 7_555
C_5 C_1 C_7 33.2(6) 1_555 1_555 12_555
C_5 C_1 C_8 113.4(9) 1_555 1_555 7_555
C_5 C_1 C_7 71.2(8) 1_555 1_555 11_555
C_5 C_1 C_8 72.9(7) 1_555 1_555 11_555
C_5 C_1 C_9 85.6(5) 1_555 1_555 12_555
C_5 C_1 C_1 42.7(11) 1_555 1_555 7_555
C_5 C_1 C_3 120.3(10) 1_555 1_555 14_555
C_5 C_1 C_5 111.0(9) 1_555 1_555 7_555
C_5 C_1 C_2 79.4(11) 1_555 1_555 14_555
C_5 C_1 C_10 30.749 1_555 1_555 1_555
C_5 C_1 C_8 38.7(6) 1_555 1_555 12_555
C_5 C_1 C_2 90.452 1_555 1_555 1_555
C_5 C_1 H_1 149.076 1_555 1_555 1_555
C_5 C_1 C_9 82.7(15) 1_555 1_555 7_555
C_5 C_1 C_10 57(5) 1_555 1_555 7_555
C_9 C_1 C_5 60.098 1_555 1_555 1_555
C_9 C_1 C_3 120.008 1_555 1_555 1_555
C_9 C_1 H_1 47.7(9) 1_555 1_555 7_555
C_9 C_1 C_7 71.0(6) 1_555 1_555 12_555
C_9 C_1 C_8 163.8(9) 1_555 1_555 7_555
C_9 C_1 C_7 57.6(8) 1_555 1_555 11_555
C_9 C_1 C_8 22.6(11) 1_555 1_555 11_555
C_9 C_1 C_9 143.6(6) 1_555 1_555 12_555
C_9 C_1 C_1 21.1(13) 1_555 1_555 7_555
C_9 C_1 C_3 159.5(8) 1_555 1_555 14_555
C_9 C_1 C_5 73.3(11) 1_555 1_555 7_555
C_9 C_1 C_2 139.1(11) 1_555 1_555 14_555
C_9 C_1 C_10 29.349 1_555 1_555 1_555
C_9 C_1 C_8 98.5(7) 1_555 1_555 12_555
C_9 C_1 C_2 150.550 1_555 1_555 1_555
C_9 C_1 H_1 88.978 1_555 1_555 1_555
C_9 C_1 C_9 142.8(15) 1_555 1_555 7_555
C_9 C_1 C_10 37(3) 1_555 1_555 7_555
C_7 C_1 C_9 138.4(9) 7_555 1_555 1_555
C_7 C_1 C_5 130.7(7) 7_555 1_555 1_555
C_7 C_1 C_3 84.5(8) 7_555 1_555 1_555
C_7 C_1 H_1 163.0(15) 7_555 1_555 7_555
C_7 C_1 C_7 100.5(6) 7_555 1_555 12_555
C_7 C_1 C_8 32.7(4) 7_555 1_555 7_555
C_7 C_1 C_7 86.1(9) 7_555 1_555 11_555
C_7 C_1 C_8 115.8(15) 7_555 1_555 11_555
C_7 C_1 C_9 56.5(6) 7_555 1_555 12_555
C_7 C_1 C_1 154.6(8) 7_555 1_555 7_555
C_7 C_1 C_3 59.1(13) 7_555 1_555 14_555
C_7 C_1 C_5 65.6(8) 7_555 1_555 7_555
C_7 C_1 C_2 65.4(12) 7_555 1_555 14_555
C_7 C_1 C_10 144.1(6) 7_555 1_555 1_555
C_7 C_1 C_8 99.0(6) 7_555 1_555 12_555
C_7 C_1 C_2 60.4(9) 7_555 1_555 1_555
C_7 C_1 H_1 72.1(8) 7_555 1_555 1_555
C_7 C_1 C_9 67.9(13) 7_555 1_555 7_555
C_7 C_1 C_10 108(3) 7_555 1_555 7_555
C_1 C_1 C_7 48.3(7) 14_555 1_555 7_555
C_1 C_1 C_9 134.7(6) 14_555 1_555 1_555
C_1 C_1 C_5 85.6(7) 14_555 1_555 1_555
C_1 C_1 C_3 38.9(5) 14_555 1_555 1_555
C_1 C_1 H_1 115.0(11) 14_555 1_555 7_555
C_1 C_1 C_7 64.5(8) 14_555 1_555 12_555
C_1 C_1 C_8 31.1(5) 14_555 1_555 7_555
C_1 C_1 C_7 85.1(5) 14_555 1_555 11_555
C_1 C_1 C_8 124.9(6) 14_555 1_555 11_555
C_1 C_1 C_9 18.3(9) 14_555 1_555 12_555
C_1 C_1 C_1 126.6(13) 14_555 1_555 7_555
C_1 C_1 C_3 62.6(9) 14_555 1_555 14_555
C_1 C_1 C_5 95.6(10) 14_555 1_555 7_555
C_1 C_1 C_2 25.6(5) 14_555 1_555 14_555
C_1 C_1 C_10 111.8(7) 14_555 1_555 1_555
C_1 C_1 C_8 50.8(7) 14_555 1_555 12_555
C_1 C_1 C_2 31.3(4) 14_555 1_555 1_555
C_1 C_1 H_1 120.3(6) 14_555 1_555 1_555
C_1 C_1 C_9 33.4(9) 14_555 1_555 7_555
C_1 C_1 C_10 101(3) 14_555 1_555 7_555
C_10 C_1 C_1 10.3(3) 12_555 1_555 14_555
C_10 C_1 C_7 39.5(7) 12_555 1_555 7_555
C_10 C_1 C_9 134.3(6) 12_555 1_555 1_555
C_10 C_1 C_5 92.5(3) 12_555 1_555 1_555
C_10 C_1 C_3 49.2(6) 12_555 1_555 1_555
C_10 C_1 H_1 123.5(9) 12_555 1_555 7_555
C_10 C_1 C_7 67.6(5) 12_555 1_555 12_555
C_10 C_1 C_8 29.8(7) 12_555 1_555 7_555
C_10 C_1 C_7 80.1(9) 12_555 1_555 11_555
C_10 C_1 C_8 120.3(12) 12_555 1_555 11_555
C_10 C_1 C_9 26.9(3) 12_555 1_555 12_555
C_10 C_1 C_1 131.0(6) 12_555 1_555 7_555
C_10 C_1 C_3 64.9(13) 12_555 1_555 14_555
C_10 C_1 C_5 86.0(6) 12_555 1_555 7_555
C_10 C_1 C_2 35.1(9) 12_555 1_555 14_555
C_10 C_1 C_10 115.9(4) 12_555 1_555 1_555
C_10 C_1 C_8 59.9(5) 12_555 1_555 12_555
C_10 C_1 C_2 38.7(7) 12_555 1_555 1_555
C_10 C_1 H_1 111.3(4) 12_555 1_555 1_555
C_10 C_1 C_9 42.2(8) 12_555 1_555 7_555
C_10 C_1 C_10 98(3) 12_555 1_555 7_555
C_2 C_1 C_10 134.1(3) 7_555 1_555 12_555
C_2 C_1 C_1 134.5(8) 7_555 1_555 14_555
C_2 C_1 C_7 138.1(12) 7_555 1_555 7_555
C_2 C_1 C_9 0.4(8) 7_555 1_555 1_555
C_2 C_1 C_5 60.2(8) 7_555 1_555 1_555
C_2 C_1 C_3 120.1(8) 7_555 1_555 1_555
C_2 C_1 H_1 48.0(6) 7_555 1_555 7_555
C_2 C_1 C_7 71.0(4) 7_555 1_555 12_555
C_2 C_1 C_8 163.5(4) 7_555 1_555 7_555
C_2 C_1 C_7 57.2(7) 7_555 1_555 11_555
C_2 C_1 C_8 22.3(6) 7_555 1_555 11_555
C_2 C_1 C_9 143.6(7) 7_555 1_555 12_555
C_2 C_1 C_1 21.4(6) 7_555 1_555 7_555
C_2 C_1 C_3 159.9(7) 7_555 1_555 14_555
C_2 C_1 C_5 72.9(12) 7_555 1_555 7_555
C_2 C_1 C_2 139.2(15) 7_555 1_555 14_555
C_2 C_1 C_10 29.5(8) 7_555 1_555 1_555
C_2 C_1 C_8 98.7(6) 7_555 1_555 12_555
C_2 C_1 C_2 150.7(8) 7_555 1_555 1_555
C_2 C_1 H_1 88.8(8) 7_555 1_555 1_555
C_2 C_1 C_9 143(2) 7_555 1_555 7_555
C_2 C_1 C_10 36(3) 7_555 1_555 7_555
C_2 C_1 C_2 8.2(7) 13_555 1_555 7_555
C_2 C_1 C_10 128.9(3) 13_555 1_555 12_555
C_2 C_1 C_1 131.0(8) 13_555 1_555 14_555
C_2 C_1 C_7 129.9(9) 13_555 1_555 7_555
C_2 C_1 C_9 8.6(4) 13_555 1_555 1_555
C_2 C_1 C_5 63.9(5) 13_555 1_555 1_555
C_2 C_1 C_3 123.2(6) 13_555 1_555 1_555
C_2 C_1 H_1 55.5(8) 13_555 1_555 7_555
C_2 C_1 C_7 69.8(3) 13_555 1_555 12_555
C_2 C_1 C_8 156.9(6) 13_555 1_555 7_555
C_2 C_1 C_7 50.2(8) 13_555 1_555 11_555
C_2 C_1 C_8 14.1(9) 13_555 1_555 11_555
C_2 C_1 C_9 143.2(5) 13_555 1_555 12_555
C_2 C_1 C_1 28.6(11) 13_555 1_555 7_555
C_2 C_1 C_3 166.2(12) 13_555 1_555 14_555
C_2 C_1 C_5 64.9(11) 13_555 1_555 7_555
C_2 C_1 C_2 140.7(13) 13_555 1_555 14_555
C_2 C_1 C_10 33.7(5) 13_555 1_555 1_555
C_2 C_1 C_8 101.3(4) 13_555 1_555 12_555
C_2 C_1 C_2 153.1(6) 13_555 1_555 1_555
C_2 C_1 H_1 85.4(6) 13_555 1_555 1_555
C_2 C_1 C_9 146.1(16) 13_555 1_555 7_555
C_2 C_1 C_10 31(3) 13_555 1_555 7_555
C_8 C_2 C_3 71(2) 7_555 1_555 14_555
H_2 C_2 C_8 30.3(17) 1_555 1_555 7_555
H_2 C_2 C_3 45.5(17) 1_555 1_555 14_555
C_8 C_2 H_2 172.8(7) 12_555 1_555 1_555
C_8 C_2 C_8 144(2) 12_555 1_555 7_555
C_8 C_2 C_3 141.7(17) 12_555 1_555 14_555
H_2 C_2 C_8 25.8(15) 14_555 1_555 12_555
H_2 C_2 H_2 152.5(11) 14_555 1_555 1_555
H_2 C_2 C_8 148(3) 14_555 1_555 7_555
H_2 C_2 C_3 136.0(15) 14_555 1_555 14_555
C_1 C_2 H_2 86.0(13) 1_555 1_555 14_555
C_1 C_2 C_8 64.6(13) 1_555 1_555 12_555
C_1 C_2 H_2 120.230 1_555 1_555 1_555
C_1 C_2 C_8 115(2) 1_555 1_555 7_555
C_1 C_2 C_3 89.1(18) 1_555 1_555 14_555
C_3 C_2 C_1 119.876 1_555 1_555 1_555
C_3 C_2 H_2 34.9(14) 1_555 1_555 14_555
C_3 C_2 C_8 55.6(13) 1_555 1_555 12_555
C_3 C_2 H_2 119.894 1_555 1_555 1_555
C_3 C_2 C_8 115.9(19) 1_555 1_555 7_555
C_3 C_2 C_3 136.0(12) 1_555 1_555 14_555
C_1 C_2 C_3 67.2(10) 14_555 1_555 1_555
C_1 C_2 C_1 123.1(7) 14_555 1_555 1_555
C_1 C_2 H_2 91.9(18) 14_555 1_555 14_555
C_1 C_2 C_8 92.0(13) 14_555 1_555 12_555
C_1 C_2 H_2 80.8(10) 14_555 1_555 1_555
C_1 C_2 C_8 56.6(15) 14_555 1_555 7_555
C_1 C_2 C_3 126(2) 14_555 1_555 14_555
C_10 C_2 C_1 111.7(7) 7_555 1_555 14_555
C_10 C_2 C_3 110.4(11) 7_555 1_555 1_555
C_10 C_2 C_1 13.4(5) 7_555 1_555 1_555
C_10 C_2 H_2 78.7(16) 7_555 1_555 14_555
C_10 C_2 C_8 54.9(14) 7_555 1_555 12_555
C_10 C_2 H_2 128.7(12) 7_555 1_555 1_555
C_10 C_2 C_8 117(3) 7_555 1_555 7_555
C_10 C_2 C_3 102(2) 7_555 1_555 14_555
C_10 C_2 C_10 105.4(12) 12_555 1_555 7_555
C_10 C_2 C_1 13.7(4) 12_555 1_555 14_555
C_10 C_2 C_3 80.6(6) 12_555 1_555 1_555
C_10 C_2 C_1 115.0(10) 12_555 1_555 1_555
C_10 C_2 H_2 102.9(15) 12_555 1_555 14_555
C_10 C_2 C_8 98.3(14) 12_555 1_555 12_555
C_10 C_2 H_2 74.9(5) 12_555 1_555 1_555
C_10 C_2 C_8 47.3(15) 12_555 1_555 7_555
C_10 C_2 C_3 118.6(17) 12_555 1_555 14_555
C_10 C_2 C_10 113.2(8) 1_555 1_555 12_555
C_10 C_2 C_10 22.9(12) 1_555 1_555 7_555
C_10 C_2 C_1 114.0(9) 1_555 1_555 14_555
C_10 C_2 C_3 89.939 1_555 1_555 1_555
C_10 C_2 C_1 29.937 1_555 1_555 1_555
C_10 C_2 H_2 56.5(12) 1_555 1_555 14_555
C_10 C_2 C_8 34.9(12) 1_555 1_555 12_555
C_10 C_2 H_2 150.168 1_555 1_555 1_555
C_10 C_2 C_8 138(2) 1_555 1_555 7_555
C_10 C_2 C_3 113.3(18) 1_555 1_555 14_555
C_10 C_2 C_10 131.8(6) 14_555 1_555 1_555
C_10 C_2 C_10 23.5(8) 14_555 1_555 12_555
C_10 C_2 C_10 117.2(10) 14_555 1_555 7_555
C_10 C_2 C_1 32.0(6) 14_555 1_555 14_555
C_10 C_2 C_3 95.2(7) 14_555 1_555 1_555
C_10 C_2 C_1 122.2(6) 14_555 1_555 1_555
C_10 C_2 H_2 123.7(19) 14_555 1_555 14_555
C_10 C_2 C_8 121.7(11) 14_555 1_555 12_555
C_10 C_2 H_2 51.5(7) 14_555 1_555 1_555
C_10 C_2 C_8 24.6(13) 14_555 1_555 7_555
C_10 C_2 C_3 95.4(18) 14_555 1_555 14_555
C_1 C_2 C_10 137.6(6) 7_555 1_555 14_555
C_1 C_2 C_10 7.2(2) 7_555 1_555 1_555
C_1 C_2 C_10 120.0(8) 7_555 1_555 12_555
C_1 C_2 C_10 23.7(5) 7_555 1_555 7_555
C_1 C_2 C_1 121.2(8) 7_555 1_555 14_555
C_1 C_2 C_3 93.2(7) 7_555 1_555 1_555
C_1 C_2 C_1 27.3(8) 7_555 1_555 1_555
C_1 C_2 H_2 58.8(13) 7_555 1_555 14_555
C_1 C_2 C_8 39.6(10) 7_555 1_555 12_555
C_1 C_2 H_2 146.3(7) 7_555 1_555 1_555
C_1 C_2 C_8 140(3) 7_555 1_555 7_555
C_1 C_2 C_3 106.7(19) 7_555 1_555 14_555
C_1 C_2 C_1 141.8(9) 12_555 1_555 7_555
C_1 C_2 C_10 5.9(3) 12_555 1_555 14_555
C_1 C_2 C_10 135.6(7) 12_555 1_555 1_555
C_1 C_2 C_10 24.08(15) 12_555 1_555 12_555
C_1 C_2 C_10 122.5(12) 12_555 1_555 7_555
C_1 C_2 C_1 30.0(10) 12_555 1_555 14_555
C_1 C_2 C_3 90.5(5) 12_555 1_555 1_555
C_1 C_2 C_1 128.0(7) 12_555 1_555 1_555
C_1 C_2 H_2 120.6(16) 12_555 1_555 14_555
C_1 C_2 C_8 121.5(13) 12_555 1_555 12_555
C_1 C_2 H_2 51.4(5) 12_555 1_555 1_555
C_1 C_2 C_8 27.3(16) 12_555 1_555 7_555
C_1 C_2 C_3 96.4(18) 12_555 1_555 14_555
H_3 C_3 C_2 116.6(15) 1_555 1_555 14_555
C_9 C_3 H_3 102.7(10) 12_555 1_555 1_555
C_9 C_3 C_2 17.0(13) 12_555 1_555 14_555
C_8 C_3 C_9 69.4(16) 12_555 1_555 12_555
C_8 C_3 H_3 171.6(7) 12_555 1_555 1_555
C_8 C_3 C_2 56.2(17) 12_555 1_555 14_555
C_4 C_3 C_8 66.9(7) 1_555 1_555 12_555
C_4 C_3 C_9 133.1(13) 1_555 1_555 12_555
C_4 C_3 H_3 119.679 1_555 1_555 1_555
C_4 C_3 C_2 122.9(14) 1_555 1_555 14_555
C_2 C_3 C_4 120.575 1_555 1_555 1_555
C_2 C_3 C_8 54.0(7) 1_555 1_555 12_555
C_2 C_3 C_9 25.7(7) 1_555 1_555 12_555
C_2 C_3 H_3 119.746 1_555 1_555 1_555
C_2 C_3 C_2 9.7(16) 1_555 1_555 14_555
C_9 C_3 C_2 13.6(11) 7_555 1_555 1_555
C_9 C_3 C_4 107.1(12) 7_555 1_555 1_555
C_9 C_3 C_8 40.9(13) 7_555 1_555 12_555
C_9 C_3 C_9 36.5(12) 7_555 1_555 12_555
C_9 C_3 H_3 133.2(12) 7_555 1_555 1_555
C_9 C_3 C_2 19.6(13) 7_555 1_555 14_555
C_1 C_3 C_9 71.1(16) 14_555 1_555 7_555
C_1 C_3 C_2 63.1(11) 14_555 1_555 1_555
C_1 C_3 C_4 124.7(9) 14_555 1_555 1_555
C_1 C_3 C_8 88.6(19) 14_555 1_555 12_555
C_1 C_3 C_9 38.0(16) 14_555 1_555 12_555
C_1 C_3 H_3 83.3(9) 14_555 1_555 1_555
C_1 C_3 C_2 53.6(11) 14_555 1_555 14_555
C_8 C_3 C_1 40.7(11) 7_555 1_555 14_555
C_8 C_3 C_9 40.0(8) 7_555 1_555 7_555
C_8 C_3 C_2 27.3(9) 7_555 1_555 1_555
C_8 C_3 C_4 141.2(10) 7_555 1_555 1_555
C_8 C_3 C_8 76.1(14) 7_555 1_555 12_555
C_8 C_3 C_9 8.6(6) 7_555 1_555 12_555
C_8 C_3 H_3 96.4(10) 7_555 1_555 1_555
C_8 C_3 C_2 20.7(10) 7_555 1_555 14_555
C_1 C_3 C_8 54.2(10) 1_555 1_555 7_555
C_1 C_3 C_1 78.5(10) 1_555 1_555 14_555
C_1 C_3 C_9 16.2(12) 1_555 1_555 7_555
C_1 C_3 C_2 29.582 1_555 1_555 1_555
C_1 C_3 C_4 90.993 1_555 1_555 1_555
C_1 C_3 C_8 24.8(7) 1_555 1_555 12_555
C_1 C_3 C_9 49.1(8) 1_555 1_555 12_555
C_1 C_3 H_3 149.328 1_555 1_555 1_555
C_1 C_3 C_2 33.5(16) 1_555 1_555 14_555
H_3 C_3 C_1 42.1(6) 14_555 1_555 1_555
H_3 C_3 C_8 53.8(9) 14_555 1_555 7_555
H_3 C_3 C_1 94.1(13) 14_555 1_555 14_555
H_3 C_3 C_9 33.2(13) 14_555 1_555 7_555
H_3 C_3 C_2 33.2(4) 14_555 1_555 1_555
H_3 C_3 C_4 113.5(7) 14_555 1_555 1_555
H_3 C_3 C_8 62.3(11) 14_555 1_555 12_555
H_3 C_3 C_9 56.2(13) 14_555 1_555 12_555
H_3 C_3 H_3 116.2(7) 14_555 1_555 1_555
H_3 C_3 C_2 42.7(14) 14_555 1_555 14_555
C_3 C_4 H_4 119.948 1_555 1_555 1_555
C_5 C_4 C_3 121.149 1_555 1_555 1_555
C_5 C_4 H_4 118.903 1_555 1_555 1_555
C_8 C_4 C_5 69.4(8) 12_555 1_555 1_555
C_8 C_4 C_3 52.0(9) 12_555 1_555 1_555
C_8 C_4 H_4 170.6(5) 12_555 1_555 1_555
C_7 C_4 C_8 51.1(11) 12_555 1_555 12_555
C_7 C_4 C_5 48.7(4) 12_555 1_555 1_555
C_7 C_4 C_3 91.6(3) 12_555 1_555 1_555
C_7 C_4 H_4 129.8(6) 12_555 1_555 1_555
I_1 C_4 C_7 97.1(5) 2_556 1_555 12_555
I_1 C_4 C_8 139.8(10) 2_556 1_555 12_555
I_1 C_4 C_5 70.8(4) 2_556 1_555 1_555
I_1 C_4 C_3 168.0(3) 2_556 1_555 1_555
I_1 C_4 H_4 48.1(4) 2_556 1_555 1_555
C_4 C_5 C_7 79.2(14) 1_555 1_555 12_555
C_6 C_5 C_4 124.487 1_555 1_555 1_555
C_6 C_5 C_7 120.1(11) 1_555 1_555 12_555
C_10 C_5 C_6 117.244 1_555 1_555 1_555
C_10 C_5 C_4 118.268 1_555 1_555 1_555
C_10 C_5 C_7 70.5(10) 1_555 1_555 12_555
C_8 C_5 C_10 62.4(9) 12_555 1_555 1_555
C_8 C_5 C_6 175.9(7) 12_555 1_555 1_555
C_8 C_5 C_4 56.0(10) 12_555 1_555 1_555
C_8 C_5 C_7 55.7(2) 12_555 1_555 12_555
C_1 C_5 C_8 76.5(12) 7_555 1_555 12_555
C_1 C_5 C_10 16.9(9) 7_555 1_555 1_555
C_1 C_5 C_6 103.9(10) 7_555 1_555 1_555
C_1 C_5 C_4 130.4(10) 7_555 1_555 1_555
C_1 C_5 C_7 85.9(12) 7_555 1_555 12_555
I_1 C_5 C_1 157.7(19) 2_556 1_555 7_555
I_1 C_5 C_8 124.4(14) 2_556 1_555 12_555
I_1 C_5 C_10 173.1(8) 2_556 1_555 1_555
I_1 C_5 C_6 55.9(9) 2_556 1_555 1_555
I_1 C_5 C_4 68.6(9) 2_556 1_555 1_555
I_1 C_5 C_7 111.8(17) 2_556 1_555 12_555
C_10 C_5 I_1 162.7(16) 7_555 1_555 2_556
C_10 C_5 C_1 39.6(7) 7_555 1_555 7_555
C_10 C_5 C_8 40.1(9) 7_555 1_555 12_555
C_10 C_5 C_10 23.3(9) 7_555 1_555 1_555
C_10 C_5 C_6 138.8(10) 7_555 1_555 1_555
C_10 C_5 C_4 96.1(10) 7_555 1_555 1_555
C_10 C_5 C_7 55.5(9) 7_555 1_555 12_555
C_7 C_5 C_10 110.7(10) 1_555 1_555 7_555
C_7 C_5 I_1 84.4(9) 1_555 1_555 2_556
C_7 C_5 C_1 76.0(10) 1_555 1_555 7_555
C_7 C_5 C_8 150.8(10) 1_555 1_555 12_555
C_7 C_5 C_10 88.735 1_555 1_555 1_555
C_7 C_5 C_6 28.509 1_555 1_555 1_555
C_7 C_5 C_4 152.996 1_555 1_555 1_555
C_7 C_5 C_7 112.7(13) 1_555 1_555 12_555
C_1 C_5 C_7 119.055 1_555 1_555 1_555
C_1 C_5 C_10 11.1(8) 1_555 1_555 7_555
C_1 C_5 I_1 156.5(8) 1_555 1_555 2_556
C_1 C_5 C_1 44.4(10) 1_555 1_555 7_555
C_1 C_5 C_8 32.3(9) 1_555 1_555 12_555
C_1 C_5 C_10 30.320 1_555 1_555 1_555
C_1 C_5 C_6 147.564 1_555 1_555 1_555
C_1 C_5 C_4 87.948 1_555 1_555 1_555
C_1 C_5 C_7 60.9(8) 1_555 1_555 12_555
C_7 C_5 C_1 47.5(6) 11_555 1_555 1_555
C_7 C_5 C_7 91.9(6) 11_555 1_555 1_555
C_7 C_5 C_10 37.2(4) 11_555 1_555 7_555
C_7 C_5 I_1 138.4(10) 11_555 1_555 2_556
C_7 C_5 C_1 54.1(7) 11_555 1_555 7_555
C_7 C_5 C_8 63.9(11) 11_555 1_555 12_555
C_7 C_5 C_10 41.1(5) 11_555 1_555 1_555
C_7 C_5 C_6 112.9(6) 11_555 1_555 1_555
C_7 C_5 C_4 108.3(5) 11_555 1_555 1_555
C_7 C_5 C_7 33.6(12) 11_555 1_555 12_555
C_7 C_5 C_7 74.1(5) 2_556 1_555 11_555
C_7 C_5 C_1 119.7(4) 2_556 1_555 1_555
C_7 C_5 C_7 38.5(9) 2_556 1_555 1_555
C_7 C_5 C_10 108.5(8) 2_556 1_555 7_555
C_7 C_5 I_1 77.7(8) 2_556 1_555 2_556
C_7 C_5 C_1 92.8(9) 2_556 1_555 7_555
C_7 C_5 C_8 134.7(12) 2_556 1_555 12_555
C_7 C_5 C_10 96.6(4) 2_556 1_555 1_555
C_7 C_5 C_6 41.4(7) 2_556 1_555 1_555
C_7 C_5 C_4 129.6(7) 2_556 1_555 1_555
C_7 C_5 C_7 80.0(12) 2_556 1_555 12_555
C_6 C_5 C_7 74.9(8) 12_555 1_555 2_556
C_6 C_5 C_7 40.9(6) 12_555 1_555 11_555
C_6 C_5 C_1 70.5(3) 12_555 1_555 1_555
C_6 C_5 C_7 110.4(6) 12_555 1_555 1_555
C_6 C_5 C_10 65.2(4) 12_555 1_555 7_555
C_6 C_5 I_1 102.3(14) 12_555 1_555 2_556
C_6 C_5 C_1 94.4(9) 12_555 1_555 7_555
C_6 C_5 C_8 62.6(6) 12_555 1_555 12_555
C_6 C_5 C_10 79.6(4) 12_555 1_555 1_555
C_6 C_5 C_6 113.3(5) 12_555 1_555 1_555
C_6 C_5 C_4 77.0(7) 12_555 1_555 1_555
C_6 C_5 C_7 9.8(5) 12_555 1_555 12_555
C_8 C_5 C_6 71.5(8) 11_555 1_555 12_555
C_8 C_5 C_7 76.5(4) 11_555 1_555 2_556
C_8 C_5 C_7 30.6(3) 11_555 1_555 11_555
C_8 C_5 C_1 46.4(6) 11_555 1_555 1_555
C_8 C_5 C_7 75.1(6) 11_555 1_555 1_555
C_8 C_5 C_10 36.3(7) 11_555 1_555 7_555
C_8 C_5 I_1 154.3(10) 11_555 1_555 2_556
C_8 C_5 C_1 25.5(5) 11_555 1_555 7_555
C_8 C_5 C_8 75.9(12) 11_555 1_555 12_555
C_8 C_5 C_10 20.3(6) 11_555 1_555 1_555
C_8 C_5 C_6 102.6(6) 11_555 1_555 1_555
C_8 C_5 C_4 130.8(6) 11_555 1_555 1_555
C_8 C_5 C_7 64.1(12) 11_555 1_555 12_555
C_6 C_5 C_8 104.3(6) 2_556 1_555 11_555
C_6 C_5 C_6 92.6(8) 2_556 1_555 12_555
C_6 C_5 C_7 29.4(3) 2_556 1_555 2_556
C_6 C_5 C_7 102.8(6) 2_556 1_555 11_555
C_6 C_5 C_1 149.0(3) 2_556 1_555 1_555
C_6 C_5 C_7 41.8(6) 2_556 1_555 1_555
C_6 C_5 C_10 137.9(8) 2_556 1_555 7_555
C_6 C_5 I_1 50.2(6) 2_556 1_555 2_556
C_6 C_5 C_1 115.1(11) 2_556 1_555 7_555
C_6 C_5 C_8 154.1(11) 2_556 1_555 12_555
C_6 C_5 C_10 123.36(17) 2_556 1_555 1_555
C_6 C_5 C_6 22.2(8) 2_556 1_555 1_555
C_6 C_5 C_4 114.0(4) 2_556 1_555 1_555
C_6 C_5 C_7 100.5(11) 2_556 1_555 12_555
C_8 C_5 C_6 68.7(4) 1_555 1_555 2_556
C_8 C_5 C_8 46.5(6) 1_555 1_555 11_555
C_8 C_5 C_6 102.0(7) 1_555 1_555 12_555
C_8 C_5 C_7 52.2(7) 1_555 1_555 2_556
C_8 C_5 C_7 69.7(5) 1_555 1_555 11_555
C_8 C_5 C_1 89.137 1_555 1_555 1_555
C_8 C_5 C_7 29.918 1_555 1_555 1_555
C_8 C_5 C_10 81.0(9) 1_555 1_555 7_555
C_8 C_5 I_1 114.3(9) 1_555 1_555 2_556
C_8 C_5 C_1 46.8(11) 1_555 1_555 7_555
C_8 C_5 C_8 121.1(10) 1_555 1_555 12_555
C_8 C_5 C_10 58.817 1_555 1_555 1_555
C_8 C_5 C_6 58.427 1_555 1_555 1_555
C_8 C_5 C_4 177.085 1_555 1_555 1_555
C_8 C_5 C_7 99.4(14) 1_555 1_555 12_555
C_6 C_5 C_8 71.0(5) 11_555 1_555 1_555
C_6 C_5 C_6 77.2(5) 11_555 1_555 2_556
C_6 C_5 C_8 51.3(6) 11_555 1_555 11_555
C_6 C_5 C_6 31.4(6) 11_555 1_555 12_555
C_6 C_5 C_7 51.2(4) 11_555 1_555 2_556
C_6 C_5 C_7 28.4(4) 11_555 1_555 11_555
C_6 C_5 C_1 75.1(6) 11_555 1_555 1_555
C_6 C_5 C_7 81.0(6) 11_555 1_555 1_555
C_6 C_5 C_10 65.3(6) 11_555 1_555 7_555
C_6 C_5 I_1 110.8(8) 11_555 1_555 2_556
C_6 C_5 C_1 76.7(8) 11_555 1_555 7_555
C_6 C_5 C_8 83.6(11) 11_555 1_555 12_555
C_6 C_5 C_10 67.4(4) 11_555 1_555 1_555
C_6 C_5 C_6 92.5(7) 11_555 1_555 1_555
C_6 C_5 C_4 108.2(5) 11_555 1_555 1_555
C_6 C_5 C_7 31.7(11) 11_555 1_555 12_555
I_1 C_5 C_6 106.0(5) 1_555 1_555 11_555
I_1 C_5 C_8 94.351 1_555 1_555 1_555
I_1 C_5 C_6 33.6(2) 1_555 1_555 2_556
I_1 C_5 C_8 136.9(6) 1_555 1_555 11_555
I_1 C_5 C_6 108.7(3) 1_555 1_555 12_555
I_1 C_5 C_7 62.8(4) 1_555 1_555 2_556
I_1 C_5 C_7 134.0(6) 1_555 1_555 11_555
I_1 C_5 C_1 176.512 1_555 1_555 1_555
I_1 C_5 C_7 64.433 1_555 1_555 1_555
I_1 C_5 C_10 171.1(5) 1_555 1_555 7_555
I_1 C_5 I_1 20.0(8) 1_555 1_555 2_556
I_1 C_5 C_1 138.9(10) 1_555 1_555 7_555
I_1 C_5 C_8 144.3(9) 1_555 1_555 12_555
I_1 C_5 C_10 153.168 1_555 1_555 1_555
I_1 C_5 C_6 35.924 1_555 1_555 1_555
I_1 C_5 C_4 88.564 1_555 1_555 1_555
I_1 C_5 C_7 118.4(8) 1_555 1_555 12_555
C_10 C_5 I_1 89.0(5) 11_555 1_555 1_555
C_10 C_5 C_6 47.5(5) 11_555 1_555 11_555
C_10 C_5 C_8 27.0(5) 11_555 1_555 1_555
C_10 C_5 C_6 56.3(4) 11_555 1_555 2_556
C_10 C_5 C_8 48.1(5) 11_555 1_555 11_555
C_10 C_5 C_6 78.7(8) 11_555 1_555 12_555
C_10 C_5 C_7 30.6(3) 11_555 1_555 2_556
C_10 C_5 C_7 57.0(6) 11_555 1_555 11_555
C_10 C_5 C_1 94.2(5) 11_555 1_555 1_555
C_10 C_5 C_7 35.4(6) 11_555 1_555 1_555
C_10 C_5 C_10 83.5(10) 11_555 1_555 7_555
C_10 C_5 I_1 106.5(9) 11_555 1_555 2_556
C_10 C_5 C_1 62.2(8) 11_555 1_555 7_555
C_10 C_5 C_8 120.1(14) 11_555 1_555 12_555
C_10 C_5 C_10 67.2(4) 11_555 1_555 1_555
C_10 C_5 C_6 57.3(5) 11_555 1_555 1_555
C_10 C_5 C_4 153.4(5) 11_555 1_555 1_555
C_10 C_5 C_7 78.7(15) 11_555 1_555 12_555
C_5 C_6 C_7 121.813 1_555 1_555 1_555
C_6 C_6 C_5 136.9(15) 2_556 1_555 1_555
C_6 C_6 C_7 80.4(9) 2_556 1_555 1_555
I_1 C_6 C_6 81.7(9) 2_556 1_555 2_556
I_1 C_6 C_5 80.9(12) 2_556 1_555 1_555
I_1 C_6 C_7 157.2(12) 2_556 1_555 1_555
C_7 C_6 I_1 114.0(17) 2_556 1_555 2_556
C_7 C_6 C_6 46.5(8) 2_556 1_555 2_556
C_7 C_6 C_5 108.4(10) 2_556 1_555 1_555
C_7 C_6 C_7 61.3(11) 2_556 1_555 1_555
I_1 C_6 C_7 99.0(7) 1_555 1_555 2_556
I_1 C_6 I_1 40.0(12) 1_555 1_555 2_556
I_1 C_6 C_6 53.5(4) 1_555 1_555 2_556
I_1 C_6 C_5 120.904 1_555 1_555 1_555
I_1 C_6 C_7 117.283 1_555 1_555 1_555
C_7 C_6 I_1 120.4(6) 12_555 1_555 1_555
C_7 C_6 C_7 80.3(11) 12_555 1_555 2_556
C_7 C_6 I_1 85.5(18) 12_555 1_555 2_556
C_7 C_6 C_6 110.6(16) 12_555 1_555 2_556
C_7 C_6 C_5 29.0(8) 12_555 1_555 1_555
C_7 C_6 C_7 113.9(8) 12_555 1_555 1_555
C_5 C_6 C_7 122.7(9) 13_555 1_555 12_555
C_5 C_6 I_1 111.5(6) 13_555 1_555 1_555
C_5 C_6 C_7 68.8(7) 13_555 1_555 2_556
C_5 C_6 I_1 150.8(12) 13_555 1_555 2_556
C_5 C_6 C_6 81.2(8) 13_555 1_555 2_556
C_5 C_6 C_5 127.0(6) 13_555 1_555 1_555
C_5 C_6 C_7 9.6(5) 13_555 1_555 1_555
C_5 C_6 C_5 70.8(5) 2_556 1_555 13_555
C_5 C_6 C_7 131.4(10) 2_556 1_555 12_555
C_5 C_6 I_1 48.1(3) 2_556 1_555 1_555
C_5 C_6 C_7 60.8(7) 2_556 1_555 2_556
C_5 C_6 I_1 85.1(8) 2_556 1_555 2_556
C_5 C_6 C_6 20.8(8) 2_556 1_555 2_556
C_5 C_6 C_5 156.6(8) 2_556 1_555 1_555
C_5 C_6 C_7 73.2(5) 2_556 1_555 1_555
C_5 C_6 C_5 83.1(5) 11_555 1_555 2_556
C_5 C_6 C_5 76.2(6) 11_555 1_555 13_555
C_5 C_6 C_7 60.3(8) 11_555 1_555 12_555
C_5 C_6 I_1 116.8(4) 11_555 1_555 1_555
C_5 C_6 C_7 22.3(4) 11_555 1_555 2_556
C_5 C_6 I_1 118.0(15) 11_555 1_555 2_556
C_5 C_6 C_6 67.4(7) 11_555 1_555 2_556
C_5 C_6 C_5 87.0(6) 11_555 1_555 1_555
C_5 C_6 C_7 67.0(6) 11_555 1_555 1_555
C_5 C_7 H_7 50.1(14) 13_555 1_555 1_555
C_6 C_7 C_5 160.6(10) 1_555 1_555 13_555
C_6 C_7 H_7 120.298 1_555 1_555 1_555
C_8 C_7 C_6 120.056 1_555 1_555 1_555
C_8 C_7 C_5 72.2(12) 1_555 1_555 13_555
C_8 C_7 H_7 119.646 1_555 1_555 1_555
C_10 C_7 C_8 63.4(11) 13_555 1_555 1_555
C_10 C_7 C_6 140.3(12) 13_555 1_555 1_555
C_10 C_7 C_5 57.3(8) 13_555 1_555 13_555
C_10 C_7 H_7 71.0(4) 13_555 1_555 1_555
C_7 C_7 C_10 67.2(12) 2_556 1_555 13_555
C_7 C_7 C_8 102.0(6) 2_556 1_555 1_555
C_7 C_7 C_6 73.8(5) 2_556 1_555 1_555
C_7 C_7 C_5 120.5(14) 2_556 1_555 13_555
C_7 C_7 H_7 94.2(9) 2_556 1_555 1_555
C_4 C_7 C_7 154.1(8) 13_555 1_555 2_556
C_4 C_7 C_10 93.1(16) 13_555 1_555 13_555
C_4 C_7 C_8 52.6(7) 13_555 1_555 1_555
C_4 C_7 C_6 121.1(6) 13_555 1_555 1_555
C_4 C_7 C_5 52.1(12) 13_555 1_555 13_555
C_4 C_7 H_7 95.0(5) 13_555 1_555 1_555
H_7 C_7 C_4 122.0(12) 14_556 1_555 13_555
H_7 C_7 C_7 75.1(12) 14_556 1_555 2_556
H_7 C_7 C_10 85.9(5) 14_556 1_555 13_555
H_7 C_7 C_8 146.8(13) 14_556 1_555 1_555
H_7 C_7 C_6 91.4(16) 14_556 1_555 1_555
H_7 C_7 C_5 80.8(9) 14_556 1_555 13_555
H_7 C_7 H_7 30.8(18) 14_556 1_555 1_555
C_10 C_7 H_7 110.5(6) 11_555 1_555 14_556
C_10 C_7 C_4 100.2(8) 11_555 1_555 13_555
C_10 C_7 C_7 53.9(6) 11_555 1_555 2_556
C_10 C_7 C_10 35.5(10) 11_555 1_555 13_555
C_10 C_7 C_8 50.5(6) 11_555 1_555 1_555
C_10 C_7 C_6 112.1(8) 11_555 1_555 1_555
C_10 C_7 C_5 87.3(11) 11_555 1_555 13_555
C_10 C_7 H_7 104.9(9) 11_555 1_555 1_555
C_6 C_7 C_10 98.6(12) 2_556 1_555 11_555
C_6 C_7 H_7 46.7(12) 2_556 1_555 14_556
C_6 C_7 C_4 160.9(11) 2_556 1_555 13_555
C_6 C_7 C_7 45.0(8) 2_556 1_555 2_556
C_6 C_7 C_10 100.4(16) 2_556 1_555 13_555
C_6 C_7 C_8 146.2(10) 2_556 1_555 1_555
C_6 C_7 C_6 53.1(7) 2_556 1_555 1_555
C_6 C_7 C_5 125.9(14) 2_556 1_555 13_555
C_6 C_7 H_7 76.9(10) 2_556 1_555 1_555
C_1 C_7 C_6 98.0(11) 11_555 1_555 2_556
C_1 C_7 C_10 42.1(7) 11_555 1_555 11_555
C_1 C_7 H_7 79.7(9) 11_555 1_555 14_556
C_1 C_7 C_4 93.7(7) 11_555 1_555 13_555
C_1 C_7 C_7 68.8(7) 11_555 1_555 2_556
C_1 C_7 C_10 6.9(8) 11_555 1_555 13_555
C_1 C_7 C_8 68.8(7) 11_555 1_555 1_555
C_1 C_7 C_6 142.6(9) 11_555 1_555 1_555
C_1 C_7 C_5 53.6(9) 11_555 1_555 13_555
C_1 C_7 H_7 64.1(9) 11_555 1_555 1_555
H_7 C_7 C_1 83.0(10) 2_556 1_555 11_555
H_7 C_7 C_6 65.2(12) 2_556 1_555 2_556
H_7 C_7 C_10 48.3(7) 2_556 1_555 11_555
H_7 C_7 H_7 105.0(18) 2_556 1_555 14_556
H_7 C_7 C_4 131.6(9) 2_556 1_555 13_555
H_7 C_7 C_7 31.2(7) 2_556 1_555 2_556
H_7 C_7 C_10 78.3(11) 2_556 1_555 13_555
H_7 C_7 C_8 82.1(6) 2_556 1_555 1_555
H_7 C_7 C_6 64.2(4) 2_556 1_555 1_555
H_7 C_7 C_5 134.9(10) 2_556 1_555 13_555
H_7 C_7 H_7 125.1(8) 2_556 1_555 1_555
C_1 C_7 H_7 52.3(8) 13_555 1_555 2_556
C_1 C_7 C_1 48.1(9) 13_555 1_555 11_555
C_1 C_7 C_6 108.6(15) 13_555 1_555 2_556
C_1 C_7 C_10 11.5(10) 13_555 1_555 11_555
C_1 C_7 H_7 121.4(5) 13_555 1_555 14_556
C_1 C_7 C_4 90.4(13) 13_555 1_555 13_555
C_1 C_7 C_7 63.6(9) 13_555 1_555 2_556
C_1 C_7 C_10 41.2(4) 13_555 1_555 13_555
C_1 C_7 C_8 39.3(9) 13_555 1_555 1_555
C_1 C_7 C_6 113.1(6) 13_555 1_555 1_555
C_1 C_7 C_5 86.0(12) 13_555 1_555 13_555
C_1 C_7 H_7 112.2(2) 13_555 1_555 1_555
H_7 C_7 C_1 71.1(6) 12_555 1_555 13_555
H_7 C_7 H_7 28.8(13) 12_555 1_555 2_556
H_7 C_7 C_1 110.8(14) 12_555 1_555 11_555
H_7 C_7 C_6 69.9(13) 12_555 1_555 2_556
H_7 C_7 C_10 71.6(10) 12_555 1_555 11_555
H_7 C_7 H_7 116(2) 12_555 1_555 14_556
H_7 C_7 C_4 119.6(8) 12_555 1_555 13_555
H_7 C_7 C_7 55.2(12) 12_555 1_555 2_556
H_7 C_7 C_10 105.3(6) 12_555 1_555 13_555
H_7 C_7 C_8 85.5(7) 12_555 1_555 1_555
H_7 C_7 C_6 42.1(10) 12_555 1_555 1_555
H_7 C_7 C_5 156.1(15) 12_555 1_555 13_555
H_7 C_7 H_7 145.4(6) 12_555 1_555 1_555
C_6 C_7 H_7 168.0(10) 13_555 1_555 12_555
C_6 C_7 C_1 110.2(8) 13_555 1_555 13_555
C_6 C_7 H_7 142.9(15) 13_555 1_555 2_556
C_6 C_7 C_1 65.7(8) 13_555 1_555 11_555
C_6 C_7 C_6 98.9(11) 13_555 1_555 2_556
C_6 C_7 C_10 107.2(11) 13_555 1_555 11_555
C_6 C_7 H_7 52.2(10) 13_555 1_555 14_556
C_6 C_7 C_4 72.4(7) 13_555 1_555 13_555
C_6 C_7 C_7 114.1(13) 13_555 1_555 2_556
C_6 C_7 C_10 71.9(4) 13_555 1_555 13_555
C_6 C_7 C_8 103.0(9) 13_555 1_555 1_555
C_6 C_7 C_6 134.1(8) 13_555 1_555 1_555
C_6 C_7 C_5 30.8(3) 13_555 1_555 13_555
C_6 C_7 H_7 22.6(11) 13_555 1_555 1_555
C_8 C_7 C_6 86.5(8) 2_556 1_555 13_555
C_8 C_7 H_7 85.2(12) 2_556 1_555 12_555
C_8 C_7 C_1 52.5(7) 2_556 1_555 13_555
C_8 C_7 H_7 56.7(10) 2_556 1_555 2_556
C_8 C_7 C_1 34.8(4) 2_556 1_555 11_555
C_8 C_7 C_6 66.9(12) 2_556 1_555 2_556
C_8 C_7 C_10 41.1(4) 2_556 1_555 11_555
C_8 C_7 H_7 69.7(5) 2_556 1_555 14_556
C_8 C_7 C_4 127.7(7) 2_556 1_555 13_555
C_8 C_7 C_7 34.7(6) 2_556 1_555 2_556
C_8 C_7 C_10 34.7(11) 2_556 1_555 13_555
C_8 C_7 C_8 89.0(6) 2_556 1_555 1_555
C_8 C_7 C_6 108.1(9) 2_556 1_555 1_555
C_8 C_7 C_5 86.0(9) 2_556 1_555 13_555
C_8 C_7 H_7 72.9(8) 2_556 1_555 1_555
C_5 C_7 C_8 110.4(9) 1_555 1_555 2_556
C_5 C_7 C_6 158.8(7) 1_555 1_555 13_555
C_5 C_7 H_7 25.6(10) 1_555 1_555 12_555
C_5 C_7 C_1 90.6(4) 1_555 1_555 13_555
C_5 C_7 H_7 54.4(6) 1_555 1_555 2_556
C_5 C_7 C_1 135.3(10) 1_555 1_555 11_555
C_5 C_7 C_6 77.4(9) 1_555 1_555 2_556
C_5 C_7 C_10 94.0(9) 1_555 1_555 11_555
C_5 C_7 H_7 120.5(17) 1_555 1_555 14_556
C_5 C_7 C_4 104.4(5) 1_555 1_555 13_555
C_5 C_7 C_7 78.3(8) 1_555 1_555 2_556
C_5 C_7 C_10 129.2(5) 1_555 1_555 13_555
C_5 C_7 C_8 90.378 1_555 1_555 1_555
C_5 C_7 C_6 29.678 1_555 1_555 1_555
C_5 C_7 C_5 156.2(15) 1_555 1_555 13_555
C_5 C_7 H_7 149.976 1_555 1_555 1_555
C_1 C_7 C_5 38.4(8) 7_555 1_555 1_555
C_1 C_7 C_8 112.1(10) 7_555 1_555 2_556
C_1 C_7 C_6 146.9(14) 7_555 1_555 13_555
C_1 C_7 H_7 45.0(9) 7_555 1_555 12_555
C_1 C_7 C_1 67.2(9) 7_555 1_555 13_555
C_1 C_7 H_7 63.5(9) 7_555 1_555 2_556
C_1 C_7 C_1 114.3(13) 7_555 1_555 11_555
C_1 C_7 C_6 113.4(14) 7_555 1_555 2_556
C_1 C_7 C_10 76.1(9) 7_555 1_555 11_555
C_1 C_7 H_7 159(2) 7_555 1_555 14_556
C_1 C_7 C_4 74.6(8) 7_555 1_555 13_555
C_1 C_7 C_7 94.7(12) 7_555 1_555 2_556
C_1 C_7 C_10 107.5(13) 7_555 1_555 13_555
C_1 C_7 C_8 52.8(9) 7_555 1_555 1_555
C_1 C_7 C_6 67.8(8) 7_555 1_555 1_555
C_1 C_7 C_5 120(2) 7_555 1_555 13_555
C_1 C_7 H_7 169.5(4) 7_555 1_555 1_555
C_5 C_7 C_1 77.0(8) 11_555 1_555 7_555
C_5 C_7 C_5 75.8(7) 11_555 1_555 1_555
C_5 C_7 C_8 37.0(6) 11_555 1_555 2_556
C_5 C_7 C_6 123.0(9) 11_555 1_555 13_555
C_5 C_7 H_7 50.3(7) 11_555 1_555 12_555
C_5 C_7 C_1 38.9(7) 11_555 1_555 13_555
C_5 C_7 H_7 21.8(7) 11_555 1_555 2_556
C_5 C_7 C_1 61.2(9) 11_555 1_555 11_555
C_5 C_7 C_6 70.3(9) 11_555 1_555 2_556
C_5 C_7 C_10 31.0(5) 11_555 1_555 11_555
C_5 C_7 H_7 98.2(7) 11_555 1_555 14_556
C_5 C_7 C_4 128.7(8) 11_555 1_555 13_555
C_5 C_7 C_7 26.0(4) 11_555 1_555 2_556
C_5 C_7 C_10 56.7(7) 11_555 1_555 13_555
C_5 C_7 C_8 76.2(4) 11_555 1_555 1_555
C_5 C_7 C_6 84.6(7) 11_555 1_555 1_555
C_5 C_7 C_5 113.9(11) 11_555 1_555 13_555
C_5 C_7 H_7 109.4(7) 11_555 1_555 1_555
C_5 C_7 C_5 88.4(6) 2_556 1_555 11_555
C_5 C_7 C_1 143.2(12) 2_556 1_555 7_555
C_5 C_7 C_5 105.4(7) 2_556 1_555 1_555
C_5 C_7 C_8 67.1(8) 2_556 1_555 2_556
C_5 C_7 C_6 68.6(9) 2_556 1_555 13_555
C_5 C_7 H_7 100.1(12) 2_556 1_555 12_555
C_5 C_7 C_1 119.2(11) 2_556 1_555 13_555
C_5 C_7 H_7 91.1(12) 2_556 1_555 2_556
C_5 C_7 C_1 86.2(8) 2_556 1_555 11_555
C_5 C_7 C_6 30.3(4) 2_556 1_555 2_556
C_5 C_7 C_10 107.6(9) 2_556 1_555 11_555
C_5 C_7 H_7 16.4(11) 2_556 1_555 14_556
C_5 C_7 C_4 137.1(8) 2_556 1_555 13_555
C_5 C_7 C_7 63.3(8) 2_556 1_555 2_556
C_5 C_7 C_10 91.3(10) 2_556 1_555 13_555
C_5 C_7 C_8 154.6(3) 2_556 1_555 1_555
C_5 C_7 C_6 77.5(6) 2_556 1_555 1_555
C_5 C_7 C_5 96.8(12) 2_556 1_555 13_555
C_5 C_7 H_7 46.9(8) 2_556 1_555 1_555
C_7 C_7 C_5 28.5(6) 14_556 1_555 2_556
C_7 C_7 C_5 110.4(6) 14_556 1_555 11_555
C_7 C_7 C_1 163.4(13) 14_556 1_555 7_555
C_7 C_7 C_5 127.2(10) 14_556 1_555 1_555
C_7 C_7 C_8 79.1(6) 14_556 1_555 2_556
C_7 C_7 C_6 41.4(6) 14_556 1_555 13_555
C_7 C_7 H_7 128.1(16) 14_556 1_555 12_555
C_7 C_7 C_1 128.0(4) 14_556 1_555 13_555
C_7 C_7 H_7 118.2(14) 14_556 1_555 2_556
C_7 C_7 C_1 82.0(8) 14_556 1_555 11_555
C_7 C_7 C_6 58.4(9) 14_556 1_555 2_556
C_7 C_7 C_10 118.2(8) 14_556 1_555 11_555
C_7 C_7 H_7 13.2(5) 14_556 1_555 14_556
C_7 C_7 C_4 108.9(7) 14_556 1_555 13_555
C_7 C_7 C_7 88.1(11) 14_556 1_555 2_556
C_7 C_7 C_10 88.7(4) 14_556 1_555 13_555
C_7 C_7 C_8 142.4(11) 14_556 1_555 1_555
C_7 C_7 C_6 97.5(10) 14_556 1_555 1_555
C_7 C_7 C_5 71.5(6) 14_556 1_555 13_555
C_7 C_7 H_7 22.8(10) 14_556 1_555 1_555
C_10 C_7 C_7 157.9(10) 1_555 1_555 14_556
C_10 C_7 C_5 133.8(8) 1_555 1_555 2_556
C_10 C_7 C_5 70.6(7) 1_555 1_555 11_555
C_10 C_7 C_1 9.9(4) 1_555 1_555 7_555
C_10 C_7 C_5 30.750 1_555 1_555 1_555
C_10 C_7 C_8 107.0(8) 1_555 1_555 2_556
C_10 C_7 C_6 156.8(11) 1_555 1_555 13_555
C_10 C_7 H_7 35.1(6) 1_555 1_555 12_555
C_10 C_7 C_1 67.3(2) 1_555 1_555 13_555
C_10 C_7 H_7 55.1(8) 1_555 1_555 2_556
C_10 C_7 C_1 115.4(9) 1_555 1_555 11_555
C_10 C_7 C_6 103.7(10) 1_555 1_555 2_556
C_10 C_7 C_10 74.6(9) 1_555 1_555 11_555
C_10 C_7 H_7 149.9(18) 1_555 1_555 14_556
C_10 C_7 C_4 84.5(5) 1_555 1_555 13_555
C_10 C_7 C_7 86.0(9) 1_555 1_555 2_556
C_10 C_7 C_10 108.4(4) 1_555 1_555 13_555
C_10 C_7 C_8 59.628 1_555 1_555 1_555
C_10 C_7 C_6 60.427 1_555 1_555 1_555
C_10 C_7 C_5 129.3(14) 1_555 1_555 13_555
C_10 C_7 H_7 179.275 1_555 1_555 1_555
C_8 C_7 C_10 27.2(6) 11_555 1_555 1_555
C_8 C_7 C_7 167.8(7) 11_555 1_555 14_556
C_8 C_7 C_5 143.3(10) 11_555 1_555 2_556
C_8 C_7 C_5 57.8(6) 11_555 1_555 11_555
C_8 C_7 C_1 25.9(5) 11_555 1_555 7_555
C_8 C_7 C_5 56.1(5) 11_555 1_555 1_555
C_8 C_7 C_8 88.8(9) 11_555 1_555 2_556
C_8 C_7 C_6 140.0(10) 11_555 1_555 13_555
C_8 C_7 H_7 48.5(8) 11_555 1_555 12_555
C_8 C_7 C_1 41.3(7) 11_555 1_555 13_555
C_8 C_7 H_7 52.2(8) 11_555 1_555 2_556
C_8 C_7 C_1 88.8(11) 11_555 1_555 11_555
C_8 C_7 C_6 115.6(12) 11_555 1_555 2_556
C_8 C_7 C_10 50.4(7) 11_555 1_555 11_555
C_8 C_7 H_7 156.0(11) 11_555 1_555 14_556
C_8 C_7 C_4 79.5(4) 11_555 1_555 13_555
C_8 C_7 C_7 81.1(10) 11_555 1_555 2_556
C_8 C_7 C_10 81.9(10) 11_555 1_555 13_555
C_8 C_7 C_8 37.1(3) 11_555 1_555 1_555
C_8 C_7 C_6 84.9(4) 11_555 1_555 1_555
C_8 C_7 C_5 109.2(12) 11_555 1_555 13_555
C_8 C_7 H_7 152.1(6) 11_555 1_555 1_555
C_10 C_7 C_8 137.5(10) 2_556 1_555 11_555
C_10 C_7 C_10 147.2(8) 2_556 1_555 1_555
C_10 C_7 C_7 30.3(4) 2_556 1_555 14_556
C_10 C_7 C_5 26.6(3) 2_556 1_555 2_556
C_10 C_7 C_5 80.9(6) 2_556 1_555 11_555
C_10 C_7 C_1 156.4(10) 2_556 1_555 7_555
C_10 C_7 C_5 127.0(7) 2_556 1_555 1_555
C_10 C_7 C_8 48.9(5) 2_556 1_555 2_556
C_10 C_7 C_6 55.1(8) 2_556 1_555 13_555
C_10 C_7 H_7 113.0(11) 2_556 1_555 12_555
C_10 C_7 C_1 100.0(7) 2_556 1_555 13_555
C_10 C_7 H_7 92.9(12) 2_556 1_555 2_556
C_10 C_7 C_1 60.1(5) 2_556 1_555 11_555
C_10 C_7 C_6 49.9(7) 2_556 1_555 2_556
C_10 C_7 C_10 89.2(8) 2_556 1_555 11_555
C_10 C_7 H_7 21.4(4) 2_556 1_555 14_556
C_10 C_7 C_4 126.9(5) 2_556 1_555 13_555
C_10 C_7 C_7 61.7(9) 2_556 1_555 2_556
C_10 C_7 C_10 65.8(8) 2_556 1_555 13_555
C_10 C_7 C_8 128.9(3) 2_556 1_555 1_555
C_10 C_7 C_6 102.2(6) 2_556 1_555 1_555
C_10 C_7 C_5 76.7(11) 2_556 1_555 13_555
C_10 C_7 H_7 33.1(8) 2_556 1_555 1_555
C_2 C_8 C_9 34.5(12) 7_555 1_555 11_555
H_8 C_8 C_2 111(2) 1_555 1_555 7_555
H_8 C_8 C_9 94.2(13) 1_555 1_555 11_555
C_2 C_8 H_8 100.7(12) 13_555 1_555 1_555
C_2 C_8 C_2 20.6(18) 13_555 1_555 7_555
C_2 C_8 C_9 14.0(16) 13_555 1_555 11_555
C_3 C_8 C_2 70.4(12) 13_555 1_555 13_555
C_3 C_8 H_8 98.6(12) 13_555 1_555 1_555
C_3 C_8 C_2 52.4(15) 13_555 1_555 7_555
C_3 C_8 C_9 83.5(17) 13_555 1_555 11_555
C_9 C_8 C_3 53.1(8) 1_555 1_555 13_555
C_9 C_8 C_2 26.9(7) 1_555 1_555 13_555
C_9 C_8 H_8 120.550 1_555 1_555 1_555
C_9 C_8 C_2 9.7(15) 1_555 1_555 7_555
C_9 C_8 C_9 40(2) 1_555 1_555 11_555
C_1 C_8 C_9 85.1(3) 13_555 1_555 1_555
C_1 C_8 C_3 133.3(13) 13_555 1_555 13_555
C_1 C_8 C_2 63.3(9) 13_555 1_555 13_555
C_1 C_8 H_8 84.5(10) 13_555 1_555 1_555
C_1 C_8 C_2 82.7(16) 13_555 1_555 7_555
C_1 C_8 C_9 50(2) 13_555 1_555 11_555
C_7 C_8 C_1 100.5(12) 1_555 1_555 13_555
C_7 C_8 C_9 120.344 1_555 1_555 1_555
C_7 C_8 C_3 117.4(12) 1_555 1_555 13_555
C_7 C_8 C_2 135.9(16) 1_555 1_555 13_555
C_7 C_8 H_8 119.106 1_555 1_555 1_555
C_7 C_8 C_2 130(2) 1_555 1_555 7_555
C_7 C_8 C_9 134.6(5) 1_555 1_555 11_555
C_10 C_8 C_7 80.2(9) 11_555 1_555 1_555
C_10 C_8 C_1 20.7(9) 11_555 1_555 13_555
C_10 C_8 C_9 99.1(12) 11_555 1_555 1_555
C_10 C_8 C_3 151.5(16) 11_555 1_555 13_555
C_10 C_8 C_2 81.4(18) 11_555 1_555 13_555
C_10 C_8 H_8 90.5(10) 11_555 1_555 1_555
C_10 C_8 C_2 99(2) 11_555 1_555 7_555
C_10 C_8 C_9 69(2) 11_555 1_555 11_555
C_4 C_8 C_10 147.4(17) 13_555 1_555 11_555
C_4 C_8 C_7 76.3(15) 13_555 1_555 1_555
C_4 C_8 C_1 161.7(8) 13_555 1_555 13_555
C_4 C_8 C_9 112.2(10) 13_555 1_555 1_555
C_4 C_8 C_3 61.1(12) 13_555 1_555 13_555
C_4 C_8 C_2 131(2) 13_555 1_555 13_555
C_4 C_8 H_8 81.6(9) 13_555 1_555 1_555
C_4 C_8 C_2 113(2) 13_555 1_555 7_555
C_4 C_8 C_9 143(2) 13_555 1_555 11_555
C_10 C_8 C_4 107.4(7) 13_555 1_555 13_555
C_10 C_8 C_10 40.9(13) 13_555 1_555 11_555
C_10 C_8 C_7 64.3(9) 13_555 1_555 1_555
C_10 C_8 C_1 56.2(10) 13_555 1_555 13_555
C_10 C_8 C_9 140.0(8) 13_555 1_555 1_555
C_10 C_8 C_3 165.6(15) 13_555 1_555 13_555
C_10 C_8 C_2 119.3(17) 13_555 1_555 13_555
C_10 C_8 H_8 69.9(11) 13_555 1_555 1_555
C_10 C_8 C_2 138.9(18) 13_555 1_555 7_555
C_10 C_8 C_9 105(3) 13_555 1_555 11_555
C_5 C_8 C_10 52.9(6) 13_555 1_555 13_555
C_5 C_8 C_4 54.6(5) 13_555 1_555 13_555
C_5 C_8 C_10 93.0(16) 13_555 1_555 11_555
C_5 C_8 C_7 52.1(12) 13_555 1_555 1_555
C_5 C_8 C_1 109.0(14) 13_555 1_555 13_555
C_5 C_8 C_9 164.4(9) 13_555 1_555 1_555
C_5 C_8 C_3 115.5(15) 13_555 1_555 13_555
C_5 C_8 C_2 168.1(11) 13_555 1_555 13_555
C_5 C_8 H_8 68.8(10) 13_555 1_555 1_555
C_5 C_8 C_2 168(3) 13_555 1_555 7_555
C_5 C_8 C_9 155(3) 13_555 1_555 11_555
C_1 C_8 C_5 52.7(12) 11_555 1_555 13_555
C_1 C_8 C_10 8.0(7) 11_555 1_555 13_555
C_1 C_8 C_4 106.0(12) 11_555 1_555 13_555
C_1 C_8 C_10 44.0(9) 11_555 1_555 11_555
C_1 C_8 C_7 71.0(8) 11_555 1_555 1_555
C_1 C_8 C_1 56.6(10) 11_555 1_555 13_555
C_1 C_8 C_9 141.7(10) 11_555 1_555 1_555
C_1 C_8 C_3 159.2(15) 11_555 1_555 13_555
C_1 C_8 C_2 118.1(15) 11_555 1_555 13_555
C_1 C_8 H_8 62.0(8) 11_555 1_555 1_555
C_1 C_8 C_2 139(2) 11_555 1_555 7_555
C_1 C_8 C_9 104(3) 11_555 1_555 11_555
C_1 C_8 C_1 145.7(12) 7_555 1_555 11_555
C_1 C_8 C_5 139.5(16) 7_555 1_555 13_555
C_1 C_8 C_10 139.0(15) 7_555 1_555 13_555
C_1 C_8 C_4 100.1(11) 7_555 1_555 13_555
C_1 C_8 C_10 104.1(14) 7_555 1_555 11_555
C_1 C_8 C_7 94.5(9) 7_555 1_555 1_555
C_1 C_8 C_1 98.1(6) 7_555 1_555 13_555
C_1 C_8 C_9 27.1(10) 7_555 1_555 1_555
C_1 C_8 C_3 55.0(9) 7_555 1_555 13_555
C_1 C_8 C_2 52.4(8) 7_555 1_555 13_555
C_1 C_8 H_8 145.4(8) 7_555 1_555 1_555
C_1 C_8 C_2 36.6(13) 7_555 1_555 7_555
C_1 C_8 C_9 63.7(16) 7_555 1_555 11_555
C_3 C_8 C_1 69.9(8) 7_555 1_555 7_555
C_3 C_8 C_1 103.7(15) 7_555 1_555 11_555
C_3 C_8 C_5 150.6(14) 7_555 1_555 13_555
C_3 C_8 C_10 106.4(14) 7_555 1_555 13_555
C_3 C_8 C_4 136(2) 7_555 1_555 13_555
C_3 C_8 C_10 73.4(14) 7_555 1_555 11_555
C_3 C_8 C_7 144.4(11) 7_555 1_555 1_555
C_3 C_8 C_1 53.2(11) 7_555 1_555 13_555
C_3 C_8 C_9 44.2(9) 7_555 1_555 1_555
C_3 C_8 C_3 80.4(11) 7_555 1_555 13_555
C_3 C_8 C_2 17.6(9) 7_555 1_555 13_555
C_3 C_8 H_8 85.0(11) 7_555 1_555 1_555
C_3 C_8 C_2 36.7(12) 7_555 1_555 7_555
C_3 C_8 C_9 10.2(7) 7_555 1_555 11_555
C_10 C_8 C_3 69.1(10) 1_555 1_555 7_555
C_10 C_8 C_1 9.7(2) 1_555 1_555 7_555
C_10 C_8 C_1 136.0(9) 1_555 1_555 11_555
C_10 C_8 C_5 139.3(9) 1_555 1_555 13_555
C_10 C_8 C_10 129.5(11) 1_555 1_555 13_555
C_10 C_8 C_4 107.5(6) 1_555 1_555 13_555
C_10 C_8 C_10 94.8(12) 1_555 1_555 11_555
C_10 C_8 C_7 90.175 1_555 1_555 1_555
C_10 C_8 C_1 90.4(6) 1_555 1_555 13_555
C_10 C_8 C_9 30.169 1_555 1_555 1_555
C_10 C_8 C_3 64.6(11) 1_555 1_555 13_555
C_10 C_8 C_2 52.1(10) 1_555 1_555 13_555
C_10 C_8 H_8 150.719 1_555 1_555 1_555
C_10 C_8 C_2 40(2) 1_555 1_555 7_555
C_10 C_8 C_9 61.5(17) 1_555 1_555 11_555
C_7 C_8 C_10 82.0(6) 2_556 1_555 1_555
C_7 C_8 C_3 103.4(15) 2_556 1_555 7_555
C_7 C_8 C_1 91.0(8) 2_556 1_555 7_555
C_7 C_8 C_1 56.8(7) 2_556 1_555 11_555
C_7 C_8 C_5 79.1(13) 2_556 1_555 13_555
C_7 C_8 C_10 49.1(12) 2_556 1_555 13_555
C_7 C_8 C_4 119.4(14) 2_556 1_555 13_555
C_7 C_8 C_10 39.6(9) 2_556 1_555 11_555
C_7 C_8 C_7 43.3(7) 2_556 1_555 1_555
C_7 C_8 C_1 58.2(15) 2_556 1_555 13_555
C_7 C_8 C_9 104.2(8) 2_556 1_555 1_555
C_7 C_8 C_3 142.8(15) 2_556 1_555 13_555
C_7 C_8 C_2 102(2) 2_556 1_555 13_555
C_7 C_8 H_8 118.5(5) 2_556 1_555 1_555
C_7 C_8 C_2 110(2) 2_556 1_555 7_555
C_7 C_8 C_9 95.0(14) 2_556 1_555 11_555
C_5 C_8 C_7 30.0(5) 11_555 1_555 2_556
C_5 C_8 C_10 76.0(7) 11_555 1_555 1_555
C_5 C_8 C_3 73.9(10) 11_555 1_555 7_555
C_5 C_8 C_1 85.6(10) 11_555 1_555 7_555
C_5 C_8 C_1 60.7(7) 11_555 1_555 11_555
C_5 C_8 C_5 102.3(13) 11_555 1_555 13_555
C_5 C_8 C_10 55.6(8) 11_555 1_555 13_555
C_5 C_8 C_4 149.3(18) 11_555 1_555 13_555
C_5 C_8 C_10 20.3(4) 11_555 1_555 11_555
C_5 C_8 C_7 73.2(6) 11_555 1_555 1_555
C_5 C_8 C_1 31.2(8) 11_555 1_555 13_555
C_5 C_8 C_9 86.4(7) 11_555 1_555 1_555
C_5 C_8 C_3 138.6(13) 11_555 1_555 13_555
C_5 C_8 C_2 75.7(16) 11_555 1_555 13_555
C_5 C_8 H_8 110.7(7) 11_555 1_555 1_555
C_5 C_8 C_2 89.1(18) 11_555 1_555 7_555
C_5 C_8 C_9 66.2(14) 11_555 1_555 11_555
C_5 C_8 C_5 69.2(7) 1_555 1_555 11_555
C_5 C_8 C_7 60.7(5) 1_555 1_555 2_556
C_5 C_8 C_10 30.472 1_555 1_555 1_555
C_5 C_8 C_3 96.0(11) 1_555 1_555 7_555
C_5 C_8 C_1 35.8(8) 1_555 1_555 7_555
C_5 C_8 C_1 117.1(8) 1_555 1_555 11_555
C_5 C_8 C_5 110.1(10) 1_555 1_555 13_555
C_5 C_8 C_10 109.2(11) 1_555 1_555 13_555
C_5 C_8 C_4 98.0(9) 1_555 1_555 13_555
C_5 C_8 C_10 89.2(10) 1_555 1_555 11_555
C_5 C_8 C_7 59.704 1_555 1_555 1_555
C_5 C_8 C_1 95.7(11) 1_555 1_555 13_555
C_5 C_8 C_9 60.641 1_555 1_555 1_555
C_5 C_8 C_3 82.1(13) 1_555 1_555 13_555
C_5 C_8 C_2 80.4(13) 1_555 1_555 13_555
C_5 C_8 H_8 178.809 1_555 1_555 1_555
C_5 C_8 C_2 70(2) 1_555 1_555 7_555
C_5 C_8 C_9 86.8(13) 1_555 1_555 11_555
H_8 C_8 C_5 69.5(6) 11_555 1_555 1_555
H_8 C_8 C_5 89.7(9) 11_555 1_555 11_555
H_8 C_8 C_7 110.5(10) 11_555 1_555 2_556
H_8 C_8 C_10 39.0(6) 11_555 1_555 1_555
H_8 C_8 C_3 38.0(6) 11_555 1_555 7_555
H_8 C_8 C_1 35.6(9) 11_555 1_555 7_555
H_8 C_8 C_1 139.7(18) 11_555 1_555 11_555
H_8 C_8 C_5 167.0(15) 11_555 1_555 13_555
H_8 C_8 C_10 140.0(13) 11_555 1_555 13_555
H_8 C_8 C_4 112.4(13) 11_555 1_555 13_555
H_8 C_8 C_10 100.0(16) 11_555 1_555 11_555
H_8 C_8 C_7 129.2(6) 11_555 1_555 1_555
H_8 C_8 C_1 83.8(11) 11_555 1_555 13_555
H_8 C_8 C_9 8.8(5) 11_555 1_555 1_555
H_8 C_8 C_3 51.5(7) 11_555 1_555 13_555
H_8 C_8 C_2 21.8(10) 11_555 1_555 13_555
H_8 C_8 H_8 111.7(6) 11_555 1_555 1_555
H_8 C_8 C_2 1.3(16) 11_555 1_555 7_555
H_8 C_8 C_9 35.8(14) 11_555 1_555 11_555
H_8 C_8 H_8 108.6(13) 2_556 1_555 11_555
H_8 C_8 C_5 100.5(8) 2_556 1_555 1_555
H_8 C_8 C_5 32.3(7) 2_556 1_555 11_555
H_8 C_8 C_7 45.9(8) 2_556 1_555 2_556
H_8 C_8 C_10 107.1(8) 2_556 1_555 1_555
H_8 C_8 C_3 77.5(9) 2_556 1_555 7_555
H_8 C_8 C_1 116.3(11) 2_556 1_555 7_555
H_8 C_8 C_1 33.0(5) 2_556 1_555 11_555
H_8 C_8 C_5 84.4(12) 2_556 1_555 13_555
H_8 C_8 C_10 31.5(8) 2_556 1_555 13_555
H_8 C_8 C_4 138.8(12) 2_556 1_555 13_555
H_8 C_8 C_10 12.3(9) 2_556 1_555 11_555
H_8 C_8 C_7 81.8(5) 2_556 1_555 1_555
H_8 C_8 C_1 25.0(7) 2_556 1_555 13_555
H_8 C_8 C_9 109.0(7) 2_556 1_555 1_555
H_8 C_8 C_3 157.9(12) 2_556 1_555 13_555
H_8 C_8 C_2 88.3(14) 2_556 1_555 13_555
H_8 C_8 H_8 79.2(8) 2_556 1_555 1_555
H_8 C_8 C_2 107.5(18) 2_556 1_555 7_555
H_8 C_8 C_9 75(2) 2_556 1_555 11_555
C_9 C_8 H_8 29.4(7) 13_555 1_555 2_556
C_9 C_8 H_8 137.9(11) 13_555 1_555 11_555
C_9 C_8 C_5 106.9(6) 13_555 1_555 1_555
C_9 C_8 C_5 52.8(6) 13_555 1_555 11_555
C_9 C_8 C_7 46.6(8) 13_555 1_555 2_556
C_9 C_8 C_10 126.7(6) 13_555 1_555 1_555
C_9 C_8 C_3 105.2(12) 13_555 1_555 7_555
C_9 C_8 C_1 136.3(10) 13_555 1_555 7_555
C_9 C_8 C_1 10.2(5) 13_555 1_555 11_555
C_9 C_8 C_5 55.1(7) 13_555 1_555 13_555
C_9 C_8 C_10 2.9(4) 13_555 1_555 13_555
C_9 C_8 C_4 109.7(7) 13_555 1_555 13_555
C_9 C_8 C_10 38.4(12) 13_555 1_555 11_555
C_9 C_8 C_7 63.7(5) 13_555 1_555 1_555
C_9 C_8 C_1 54.3(8) 13_555 1_555 13_555
C_9 C_8 C_9 137.5(5) 13_555 1_555 1_555
C_9 C_8 C_3 168.4(11) 13_555 1_555 13_555
C_9 C_8 C_2 117.5(15) 13_555 1_555 13_555
C_9 C_8 H_8 72.2(6) 13_555 1_555 1_555
C_9 C_8 C_2 136.9(17) 13_555 1_555 7_555
C_9 C_8 C_9 104(2) 13_555 1_555 11_555
C_7 C_8 C_9 101.1(6) 11_555 1_555 13_555
C_7 C_8 H_8 74.9(10) 11_555 1_555 2_556
C_7 C_8 H_8 41.9(4) 11_555 1_555 11_555
C_7 C_8 C_5 52.5(5) 11_555 1_555 1_555
C_7 C_8 C_5 48.9(5) 11_555 1_555 11_555
C_7 C_8 C_7 69.2(6) 11_555 1_555 2_556
C_7 C_8 C_10 35.7(6) 11_555 1_555 1_555
C_7 C_8 C_3 46.2(11) 11_555 1_555 7_555
C_7 C_8 C_1 43.1(6) 11_555 1_555 7_555
C_7 C_8 C_1 107.5(12) 11_555 1_555 11_555
C_7 C_8 C_5 148.3(12) 11_555 1_555 13_555
C_7 C_8 C_10 103.8(9) 11_555 1_555 13_555
C_7 C_8 C_4 143.1(12) 11_555 1_555 13_555
C_7 C_8 C_10 63.5(11) 11_555 1_555 11_555
C_7 C_8 C_7 100.5(4) 11_555 1_555 1_555
C_7 C_8 C_1 55.1(5) 11_555 1_555 13_555
C_7 C_8 C_9 37.6(5) 11_555 1_555 1_555
C_7 C_8 C_3 90.1(11) 11_555 1_555 13_555
C_7 C_8 C_2 35.7(16) 11_555 1_555 13_555
C_7 C_8 H_8 128.3(5) 11_555 1_555 1_555
C_7 C_8 C_2 41.5(16) 11_555 1_555 7_555
C_7 C_8 C_9 36.1(7) 11_555 1_555 11_555
C_1 C_9 C_8 85(2) 7_555 1_555 11_555
H_9 C_9 C_1 119.7(14) 1_555 1_555 7_555
H_9 C_9 C_8 66.0(6) 1_555 1_555 11_555
C_3 C_9 H_9 96.2(17) 13_555 1_555 1_555
C_3 C_9 C_1 99.3(16) 13_555 1_555 7_555
C_3 C_9 C_8 161.2(12) 13_555 1_555 11_555
C_8 C_9 C_3 57.6(12) 1_555 1_555 13_555
C_8 C_9 H_9 120.566 1_555 1_555 1_555
C_8 C_9 C_1 116.9(15) 1_555 1_555 7_555
C_8 C_9 C_8 135.9(18) 1_555 1_555 11_555
H_9 C_9 C_8 48.0(11) 11_555 1_555 1_555
H_9 C_9 C_3 48.2(16) 11_555 1_555 13_555
H_9 C_9 H_9 74.1(13) 11_555 1_555 1_555
H_9 C_9 C_1 147(3) 11_555 1_555 7_555
H_9 C_9 C_8 126(3) 11_555 1_555 11_555
C_10 C_9 H_9 162.8(18) 1_555 1_555 11_555
C_10 C_9 C_8 120.744 1_555 1_555 1_555
C_10 C_9 C_3 116.0(10) 1_555 1_555 13_555
C_10 C_9 H_9 118.690 1_555 1_555 1_555
C_10 C_9 C_1 17.3(6) 1_555 1_555 7_555
C_10 C_9 C_8 71.0(16) 1_555 1_555 11_555
C_3 C_9 C_10 126.1(14) 7_555 1_555 1_555
C_3 C_9 H_9 71(2) 7_555 1_555 11_555
C_3 C_9 C_8 95.8(11) 7_555 1_555 1_555
C_3 C_9 C_3 117(2) 7_555 1_555 13_555
C_3 C_9 H_9 46.0(13) 7_555 1_555 1_555
C_3 C_9 C_1 141(2) 7_555 1_555 7_555
C_3 C_9 C_8 55.6(19) 7_555 1_555 11_555
C_1 C_9 C_3 59.8(12) 13_555 1_555 7_555
C_1 C_9 C_10 116.5(10) 13_555 1_555 1_555
C_1 C_9 H_9 67.5(17) 13_555 1_555 11_555
C_1 C_9 C_8 47.8(5) 13_555 1_555 1_555
C_1 C_9 C_3 102.6(6) 13_555 1_555 13_555
C_1 C_9 H_9 103.8(8) 13_555 1_555 1_555
C_1 C_9 C_1 128.3(17) 13_555 1_555 7_555
C_1 C_9 C_8 88(2) 13_555 1_555 11_555
C_10 C_9 C_1 121.5(8) 7_555 1_555 13_555
C_10 C_9 C_3 102.4(14) 7_555 1_555 7_555
C_10 C_9 C_10 28.2(10) 7_555 1_555 1_555
C_10 C_9 H_9 165.0(15) 7_555 1_555 11_555
C_10 C_9 C_8 147.0(8) 7_555 1_555 1_555
C_10 C_9 C_3 131.8(11) 7_555 1_555 13_555
C_10 C_9 H_9 91.6(9) 7_555 1_555 1_555
C_10 C_9 C_1 38.6(10) 7_555 1_555 7_555
C_10 C_9 C_8 47.6(16) 7_555 1_555 11_555
C_10 C_9 C_10 119.8(6) 11_555 1_555 7_555
C_10 C_9 C_1 12.5(3) 11_555 1_555 13_555
C_10 C_9 C_3 72.2(12) 11_555 1_555 7_555
C_10 C_9 C_10 108.8(6) 11_555 1_555 1_555
C_10 C_9 H_9 71.8(13) 11_555 1_555 11_555
C_10 C_9 C_8 41.6(9) 11_555 1_555 1_555
C_10 C_9 C_3 98.9(14) 11_555 1_555 13_555
C_10 C_9 H_9 116.1(7) 11_555 1_555 1_555
C_10 C_9 C_1 118.3(13) 11_555 1_555 7_555
C_10 C_9 C_8 95(2) 11_555 1_555 11_555
C_1 C_9 C_10 127.9(7) 1_555 1_555 11_555
C_1 C_9 C_10 8.43(16) 1_555 1_555 7_555
C_1 C_9 C_1 129.9(8) 1_555 1_555 13_555
C_1 C_9 C_3 106.5(12) 1_555 1_555 7_555
C_1 C_9 C_10 29.380 1_555 1_555 1_555
C_1 C_9 H_9 159.3(12) 1_555 1_555 11_555
C_1 C_9 C_8 150.124 1_555 1_555 1_555
C_1 C_9 C_3 124.1(8) 1_555 1_555 13_555
C_1 C_9 H_9 89.310 1_555 1_555 1_555
C_1 C_9 C_1 35.7(15) 1_555 1_555 7_555
C_1 C_9 C_8 53(2) 1_555 1_555 11_555
C_10 C_9 C_1 142.3(7) 13_555 1_555 1_555
C_10 C_9 C_10 20.0(9) 13_555 1_555 11_555
C_10 C_9 C_10 135.4(10) 13_555 1_555 7_555
C_10 C_9 C_1 27.3(2) 13_555 1_555 13_555
C_10 C_9 C_3 82.9(12) 13_555 1_555 7_555
C_10 C_9 C_10 116.7(7) 13_555 1_555 1_555
C_10 C_9 H_9 58.4(13) 13_555 1_555 11_555
C_10 C_9 C_8 21.6(6) 13_555 1_555 1_555
C_10 C_9 C_3 78.9(6) 13_555 1_555 13_555
C_10 C_9 H_9 120.0(6) 13_555 1_555 1_555
C_10 C_9 C_1 120.2(17) 13_555 1_555 7_555
C_10 C_9 C_8 114.5(19) 13_555 1_555 11_555
C_8 C_9 C_10 117.8(5) 12_555 1_555 13_555
C_8 C_9 C_1 27.1(3) 12_555 1_555 1_555
C_8 C_9 C_10 108.9(5) 12_555 1_555 11_555
C_8 C_9 C_10 25.4(9) 12_555 1_555 7_555
C_8 C_9 C_1 116.0(7) 12_555 1_555 13_555
C_8 C_9 C_3 123.0(11) 12_555 1_555 7_555
C_8 C_9 C_10 3.2(4) 12_555 1_555 1_555
C_8 C_9 H_9 166.0(19) 12_555 1_555 11_555
C_8 C_9 C_8 123.0(3) 12_555 1_555 1_555
C_8 C_9 C_3 119.0(15) 12_555 1_555 13_555
C_8 C_9 H_9 116.3(3) 12_555 1_555 1_555
C_8 C_9 C_1 19.9(9) 12_555 1_555 7_555
C_8 C_9 C_8 67.8(16) 12_555 1_555 11_555
C_10 C_10 C_1 124(4) 7_555 1_555 7_555
C_9 C_10 C_10 113(2) 1_555 1_555 7_555
C_9 C_10 C_1 38(4) 1_555 1_555 7_555
C_1 C_10 C_9 121.270 1_555 1_555 1_555
C_1 C_10 C_10 17.5(9) 1_555 1_555 7_555
C_1 C_10 C_1 119(3) 1_555 1_555 7_555
C_5 C_10 C_1 118.931 1_555 1_555 1_555
C_5 C_10 C_9 119.799 1_555 1_555 1_555
C_5 C_10 C_10 124.5(19) 1_555 1_555 7_555
C_5 C_10 C_1 108(5) 1_555 1_555 7_555
C_8 C_10 C_5 139.4(10) 11_555 1_555 1_555
C_8 C_10 C_1 91.3(12) 11_555 1_555 1_555
C_8 C_10 C_9 40.2(12) 11_555 1_555 1_555
C_8 C_10 C_10 78(2) 11_555 1_555 7_555
C_8 C_10 C_1 74(4) 11_555 1_555 7_555
C_8 C_10 C_8 133.7(15) 12_555 1_555 11_555
C_8 C_10 C_5 64.7(6) 12_555 1_555 1_555
C_8 C_10 C_1 54.4(6) 12_555 1_555 1_555
C_8 C_10 C_9 173.9(8) 12_555 1_555 1_555
C_8 C_10 C_10 61.5(19) 12_555 1_555 7_555
C_8 C_10 C_1 146(5) 12_555 1_555 7_555
C_7 C_10 C_8 52.3(6) 12_555 1_555 12_555
C_7 C_10 C_8 105.7(19) 12_555 1_555 11_555
C_7 C_10 C_5 52.2(8) 12_555 1_555 1_555
C_7 C_10 C_1 90.5(4) 12_555 1_555 1_555
C_7 C_10 C_9 126.2(12) 12_555 1_555 1_555
C_7 C_10 C_10 83.9(11) 12_555 1_555 7_555
C_7 C_10 C_1 151(4) 12_555 1_555 7_555
C_2 C_10 C_7 123.0(9) 7_555 1_555 12_555
C_2 C_10 C_8 175.1(8) 7_555 1_555 12_555
C_2 C_10 C_8 43.7(9) 7_555 1_555 11_555
C_2 C_10 C_5 114.3(11) 7_555 1_555 1_555
C_2 C_10 C_1 126.8(11) 7_555 1_555 1_555
C_2 C_10 C_9 5.5(10) 7_555 1_555 1_555
C_2 C_10 C_10 118(3) 7_555 1_555 7_555
C_2 C_10 C_1 38(4) 7_555 1_555 7_555
C_7 C_10 C_2 85.9(12) 11_555 1_555 7_555
C_7 C_10 C_7 58.9(13) 11_555 1_555 12_555
C_7 C_10 C_8 89.9(9) 11_555 1_555 12_555
C_7 C_10 C_8 49.3(11) 11_555 1_555 11_555
C_7 C_10 C_5 107.9(6) 11_555 1_555 1_555
C_7 C_10 C_1 77.8(9) 11_555 1_555 1_555
C_7 C_10 C_9 84.8(7) 11_555 1_555 1_555
C_7 C_10 C_10 60.6(10) 11_555 1_555 7_555
C_7 C_10 C_1 122(5) 11_555 1_555 7_555
C_2 C_10 C_7 74.0(9) 13_555 1_555 11_555
C_2 C_10 C_2 12.0(11) 13_555 1_555 7_555
C_2 C_10 C_7 114.7(6) 13_555 1_555 12_555
C_2 C_10 C_8 163.6(8) 13_555 1_555 12_555
C_2 C_10 C_8 33.7(12) 13_555 1_555 11_555
C_2 C_10 C_5 117.4(7) 13_555 1_555 1_555
C_2 C_10 C_1 122.2(6) 13_555 1_555 1_555
C_2 C_10 C_9 12.1(9) 13_555 1_555 1_555
C_2 C_10 C_10 111(2) 13_555 1_555 7_555
C_2 C_10 C_1 50(4) 13_555 1_555 7_555
C_9 C_10 C_2 149.2(13) 7_555 1_555 13_555
C_9 C_10 C_7 86.8(11) 7_555 1_555 11_555
C_9 C_10 C_2 154.7(19) 7_555 1_555 7_555
C_9 C_10 C_7 72.4(10) 7_555 1_555 12_555
C_9 C_10 C_8 27.0(12) 7_555 1_555 12_555
C_9 C_10 C_8 116.2(18) 7_555 1_555 11_555
C_9 C_10 C_5 91.0(9) 7_555 1_555 1_555
C_9 C_10 C_1 27.9(10) 7_555 1_555 1_555
C_9 C_10 C_9 149.1(9) 7_555 1_555 1_555
C_9 C_10 C_10 38.7(13) 7_555 1_555 7_555
C_9 C_10 C_1 135(4) 7_555 1_555 7_555
C_9 C_10 C_9 155.5(17) 11_555 1_555 7_555
C_9 C_10 C_2 8.1(6) 11_555 1_555 13_555
C_9 C_10 C_7 74.4(12) 11_555 1_555 11_555
C_9 C_10 C_2 14.1(5) 11_555 1_555 7_555
C_9 C_10 C_7 109.2(14) 11_555 1_555 12_555
C_9 C_10 C_8 161.0(15) 11_555 1_555 12_555
C_9 C_10 C_8 39.3(7) 11_555 1_555 11_555
C_9 C_10 C_5 109.5(6) 11_555 1_555 1_555
C_9 C_10 C_1 129.5(8) 11_555 1_555 1_555
C_9 C_10 C_9 17.1(6) 11_555 1_555 1_555
C_9 C_10 C_10 117(3) 11_555 1_555 7_555
C_9 C_10 C_1 52(3) 11_555 1_555 7_555
C_5 C_10 C_9 85.8(14) 7_555 1_555 11_555
C_5 C_10 C_9 69.8(8) 7_555 1_555 7_555
C_5 C_10 C_2 80.6(12) 7_555 1_555 13_555
C_5 C_10 C_7 37.2(6) 7_555 1_555 11_555
C_5 C_10 C_2 90.1(18) 7_555 1_555 7_555
C_5 C_10 C_7 86.1(4) 7_555 1_555 12_555
C_5 C_10 C_8 88.1(6) 7_555 1_555 12_555
C_5 C_10 C_8 46.9(13) 7_555 1_555 11_555
C_5 C_10 C_5 138.1(7) 7_555 1_555 1_555
C_5 C_10 C_1 48.6(8) 7_555 1_555 1_555
C_5 C_10 C_9 85.9(10) 7_555 1_555 1_555
C_5 C_10 C_10 32.1(12) 7_555 1_555 7_555
C_5 C_10 C_1 111(5) 7_555 1_555 7_555
C_8 C_10 C_5 109.6(10) 1_555 1_555 7_555
C_8 C_10 C_9 23.8(10) 1_555 1_555 11_555
C_8 C_10 C_9 177.8(7) 1_555 1_555 7_555
C_8 C_10 C_2 29.7(5) 1_555 1_555 13_555
C_8 C_10 C_7 93.9(9) 1_555 1_555 11_555
C_8 C_10 C_2 23.6(11) 1_555 1_555 7_555
C_8 C_10 C_7 109.7(8) 1_555 1_555 12_555
C_8 C_10 C_8 155.0(6) 1_555 1_555 12_555
C_8 C_10 C_8 63.0(12) 1_555 1_555 11_555
C_8 C_10 C_5 90.711 1_555 1_555 1_555
C_8 C_10 C_1 150.358 1_555 1_555 1_555
C_8 C_10 C_9 29.087 1_555 1_555 1_555
C_8 C_10 C_10 140(2) 1_555 1_555 7_555
C_8 C_10 C_1 43(3) 1_555 1_555 7_555
C_2 C_10 C_8 179.220 1_555 1_555 1_555
C_2 C_10 C_5 69.8(10) 1_555 1_555 7_555
C_2 C_10 C_9 155.6(10) 1_555 1_555 11_555
C_2 C_10 C_9 1.6(8) 1_555 1_555 7_555
C_2 C_10 C_2 149.6(5) 1_555 1_555 13_555
C_2 C_10 C_7 85.9(9) 1_555 1_555 11_555
C_2 C_10 C_2 155.6(11) 1_555 1_555 7_555
C_2 C_10 C_7 70.8(8) 1_555 1_555 12_555
C_2 C_10 C_8 25.8(6) 1_555 1_555 12_555
C_2 C_10 C_8 116.4(12) 1_555 1_555 11_555
C_2 C_10 C_5 90.069 1_555 1_555 1_555
C_2 C_10 C_1 28.862 1_555 1_555 1_555
C_2 C_10 C_9 150.132 1_555 1_555 1_555
C_2 C_10 C_10 39(2) 1_555 1_555 7_555
C_2 C_10 C_1 136(3) 1_555 1_555 7_555
C_2 C_10 C_2 9.8(7) 14_555 1_555 1_555
C_2 C_10 C_8 171.0(7) 14_555 1_555 1_555
C_2 C_10 C_5 74.8(11) 14_555 1_555 7_555
C_2 C_10 C_9 159.0(12) 14_555 1_555 11_555
C_2 C_10 C_9 11.2(5) 14_555 1_555 7_555
C_2 C_10 C_2 155.3(5) 14_555 1_555 13_555
C_2 C_10 C_7 85.1(11) 14_555 1_555 11_555
C_2 C_10 C_2 164.0(17) 14_555 1_555 7_555
C_2 C_10 C_7 62.2(12) 14_555 1_555 12_555
C_2 C_10 C_8 16.4(7) 14_555 1_555 12_555
C_2 C_10 C_8 121.7(16) 14_555 1_555 11_555
C_2 C_10 C_5 81.1(7) 14_555 1_555 1_555
C_2 C_10 C_1 38.0(7) 14_555 1_555 1_555
C_2 C_10 C_9 158.8(7) 14_555 1_555 1_555
C_2 C_10 C_10 45.9(19) 14_555 1_555 7_555
C_2 C_10 C_1 143(4) 14_555 1_555 7_555
C_9 C_10 C_2 4.8(5) 12_555 1_555 14_555
C_9 C_10 C_2 11.2(4) 12_555 1_555 1_555
C_9 C_10 C_8 169.3(4) 12_555 1_555 1_555
C_9 C_10 C_5 70.9(7) 12_555 1_555 7_555
C_9 C_10 C_9 154.2(13) 12_555 1_555 11_555
C_9 C_10 C_9 12.8(8) 12_555 1_555 7_555
C_9 C_10 C_2 151.1(6) 12_555 1_555 13_555
C_9 C_10 C_7 80.3(8) 12_555 1_555 11_555
C_9 C_10 C_2 160.9(15) 12_555 1_555 7_555
C_9 C_10 C_7 59.6(5) 12_555 1_555 12_555
C_9 C_10 C_8 18.4(2) 12_555 1_555 12_555
C_9 C_10 C_8 117.6(13) 12_555 1_555 11_555
C_9 C_10 C_5 82.7(4) 12_555 1_555 1_555
C_9 C_10 C_1 37.1(4) 12_555 1_555 1_555
C_9 C_10 C_9 156.1(5) 12_555 1_555 1_555
C_9 C_10 C_10 43.1(19) 12_555 1_555 7_555
C_9 C_10 C_1 147(4) 12_555 1_555 7_555
C_1 C_10 C_9 142.5(4) 13_555 1_555 12_555
C_1 C_10 C_2 147.0(9) 13_555 1_555 14_555
C_1 C_10 C_2 150.2(5) 13_555 1_555 1_555
C_1 C_10 C_8 29.7(5) 13_555 1_555 1_555
C_1 C_10 C_5 86.9(10) 13_555 1_555 7_555
C_1 C_10 C_9 19.5(10) 13_555 1_555 11_555
C_1 C_10 C_9 151.2(4) 13_555 1_555 7_555
C_1 C_10 C_2 26.3(3) 13_555 1_555 13_555
C_1 C_10 C_7 64.5(9) 13_555 1_555 11_555
C_1 C_10 C_2 33.1(7) 13_555 1_555 7_555
C_1 C_10 C_7 89.9(5) 13_555 1_555 12_555
C_1 C_10 C_8 142.1(7) 13_555 1_555 12_555
C_1 C_10 C_8 46.1(13) 13_555 1_555 11_555
C_1 C_10 C_5 95.8(6) 13_555 1_555 1_555
C_1 C_10 C_1 135.3(3) 13_555 1_555 1_555
C_1 C_10 C_9 36.6(7) 13_555 1_555 1_555
C_1 C_10 C_10 118.8(19) 13_555 1_555 7_555
C_1 C_10 C_1 69(4) 13_555 1_555 7_555
C_7 C_10 C_1 45.1(3) 1_555 1_555 13_555
C_7 C_10 C_9 142.3(4) 1_555 1_555 12_555
C_7 C_10 C_2 141.4(7) 1_555 1_555 14_555
C_7 C_10 C_2 150.584 1_555 1_555 1_555
C_7 C_10 C_8 30.196 1_555 1_555 1_555
C_7 C_10 C_5 131.8(8) 1_555 1_555 7_555
C_7 C_10 C_9 51.0(8) 1_555 1_555 11_555
C_7 C_10 C_9 151.5(10) 1_555 1_555 7_555
C_7 C_10 C_2 58.4(6) 1_555 1_555 13_555
C_7 C_10 C_7 102.3(9) 1_555 1_555 11_555
C_7 C_10 C_2 53.8(11) 1_555 1_555 7_555
C_7 C_10 C_7 89.1(4) 1_555 1_555 12_555
C_7 C_10 C_8 125.0(6) 1_555 1_555 12_555
C_7 C_10 C_8 89.2(12) 1_555 1_555 11_555
C_7 C_10 C_5 60.515 1_555 1_555 1_555
C_7 C_10 C_1 179.446 1_555 1_555 1_555
C_7 C_10 C_9 59.284 1_555 1_555 1_555
C_7 C_10 C_10 162.7(8) 1_555 1_555 7_555
C_7 C_10 C_1 62(3) 1_555 1_555 7_555
C_10 C_10 C_7 37.3(7) 11_555 1_555 1_555
C_10 C_10 C_1 10.0(3) 11_555 1_555 13_555
C_10 C_10 C_9 141.0(8) 11_555 1_555 12_555
C_10 C_10 C_2 144.8(6) 11_555 1_555 14_555
C_10 C_10 C_2 150.8(6) 11_555 1_555 1_555
C_10 C_10 C_8 29.4(6) 11_555 1_555 1_555
C_10 C_10 C_5 94.5(11) 11_555 1_555 7_555
C_10 C_10 C_9 27.4(4) 11_555 1_555 11_555
C_10 C_10 C_9 152.2(7) 11_555 1_555 7_555
C_10 C_10 C_2 34.9(7) 11_555 1_555 13_555
C_10 C_10 C_7 68.1(10) 11_555 1_555 11_555
C_10 C_10 C_2 39.6(6) 11_555 1_555 7_555
C_10 C_10 C_7 84.0(10) 11_555 1_555 12_555
C_10 C_10 C_8 136.0(9) 11_555 1_555 12_555
C_10 C_10 C_8 55.8(10) 11_555 1_555 11_555
C_10 C_10 C_5 85.8(4) 11_555 1_555 1_555
C_10 C_10 C_1 143.0(7) 11_555 1_555 1_555
C_10 C_10 C_9 43.9(3) 11_555 1_555 1_555
C_10 C_10 C_10 126(2) 11_555 1_555 7_555
C_10 C_10 C_1 72(3) 11_555 1_555 7_555
C_5 C_10 C_10 27.0(3) 11_555 1_555 11_555
C_5 C_10 C_7 52.5(6) 11_555 1_555 1_555
C_5 C_10 C_1 31.8(5) 11_555 1_555 13_555
C_5 C_10 C_9 114.1(6) 11_555 1_555 12_555
C_5 C_10 C_2 117.8(7) 11_555 1_555 14_555
C_5 C_10 C_2 124.4(6) 11_555 1_555 1_555
C_5 C_10 C_8 55.9(6) 11_555 1_555 1_555
C_5 C_10 C_5 85.5(6) 11_555 1_555 7_555
C_5 C_10 C_9 51.2(7) 11_555 1_555 11_555
C_5 C_10 C_9 125.9(6) 11_555 1_555 7_555
C_5 C_10 C_2 57.3(7) 11_555 1_555 13_555
C_5 C_10 C_7 50.6(7) 11_555 1_555 11_555
C_5 C_10 C_2 65.0(6) 11_555 1_555 7_555
C_5 C_10 C_7 58.1(9) 11_555 1_555 12_555
C_5 C_10 C_8 110.3(9) 11_555 1_555 12_555
C_5 C_10 C_8 63.7(11) 11_555 1_555 11_555
C_5 C_10 C_5 76.1(5) 11_555 1_555 1_555
C_5 C_10 C_1 127.6(6) 11_555 1_555 1_555
C_5 C_10 C_9 68.3(5) 11_555 1_555 1_555
C_5 C_10 C_10 110.9(11) 11_555 1_555 7_555
C_5 C_10 C_1 99(3) 11_555 1_555 7_555
C_7 C_10 C_5 24.6(4) 2_556 1_555 11_555
C_7 C_10 C_10 30.2(3) 2_556 1_555 11_555
C_7 C_10 C_7 32.3(7) 2_556 1_555 1_555
C_7 C_10 C_1 39.8(6) 2_556 1_555 13_555
C_7 C_10 C_9 120.3(8) 2_556 1_555 12_555
C_7 C_10 C_2 122.2(8) 2_556 1_555 14_555
C_7 C_10 C_2 131.5(6) 2_556 1_555 1_555
C_7 C_10 C_8 49.1(6) 2_556 1_555 1_555
C_7 C_10 C_5 110.1(4) 2_556 1_555 7_555
C_7 C_10 C_9 57.0(6) 2_556 1_555 11_555
C_7 C_10 C_9 133.0(6) 2_556 1_555 7_555
C_7 C_10 C_2 64.9(7) 2_556 1_555 13_555
C_7 C_10 C_7 74.3(6) 2_556 1_555 11_555
C_7 C_10 C_2 67.5(9) 2_556 1_555 7_555
C_7 C_10 C_7 60.9(7) 2_556 1_555 12_555
C_7 C_10 C_8 108.9(10) 2_556 1_555 12_555
C_7 C_10 C_8 83.0(9) 2_556 1_555 11_555
C_7 C_10 C_5 56.80(19) 2_556 1_555 1_555
C_7 C_10 C_1 147.6(7) 2_556 1_555 1_555
C_7 C_10 C_9 72.4(5) 2_556 1_555 1_555
C_7 C_10 C_10 133.1(6) 2_556 1_555 7_555
C_7 C_10 C_1 90(3) 2_556 1_555 7_555
C_1 H_1 C_1 45.9(9) 7_555 1_555 1_555
C_2 H_2 C_2 18.0(14) 14_555 1_555 1_555
C_3 H_3 C_3 50.2(6) 14_555 1_555 1_555
C_7 H_7 C_7 144.0(15) 14_556 1_555 1_555
C_7 H_7 C_7 110.2(19) 2_556 1_555 14_556
C_7 H_7 C_7 54.6(8) 2_556 1_555 1_555
C_7 H_7 C_7 119.7(16) 13_555 1_555 2_556
C_7 H_7 C_7 49.7(11) 13_555 1_555 14_556
C_7 H_7 C_7 164.5(8) 13_555 1_555 1_555
C_8 H_8 C_8 42.7(5) 11_555 1_555 1_555
C_8 H_8 C_8 84.9(8) 2_556 1_555 11_555
C_8 H_8 C_8 70.1(4) 2_556 1_555 1_555
C_9 H_9 C_9 39.1(13) 11_555 1_555 1_555
C_4 I_1 C_6 83.7(10) 2_556 1_555 2_556
C_5 I_1 C_4 40.6(6) 2_556 1_555 2_556
C_5 I_1 C_6 43.1(4) 2_556 1_555 2_556
C_6 I_1 C_5 81.6(6) 1_555 1_555 2_556
C_6 I_1 C_4 117.8(6) 1_555 1_555 2_556
C_6 I_1 C_6 44.8(8) 1_555 1_555 2_556
C_5 I_1 C_6 23.172 1_555 1_555 1_555
C_5 I_1 C_5 102.5(6) 1_555 1_555 2_556
C_5 I_1 C_4 140.7(6) 1_555 1_555 2_556
C_5 I_1 C_6 61.3(9) 1_555 1_555 2_556
O1 Cr O1 101.47(13) 1_555 1_555 3_666
O2 Cr O1 90.01(12) 1_555 1_555 1_555
O2 Cr O1 168.50(13) 1_555 1_555 3_666
O2 Cr O2 78.5(2) 3_666 1_555 1_555
O2 Cr O1 168.50(13) 3_666 1_555 1_555
O2 Cr O1 90.01(12) 3_666 1_555 3_666
O3 Cr O2 90.5(4) 5_565 1_555 3_666
O3 Cr O2 91.05(19) 5_565 1_555 1_555
O3 Cr O1 90.53(18) 5_565 1_555 1_555
O3 Cr O1 88.2(2) 5_565 1_555 3_666
O3 Cr O3 177.9(4) 7_556 1_555 5_565
O3 Cr O2 91.05(19) 7_556 1_555 3_666
O3 Cr O2 90.5(4) 7_556 1_555 1_555
O3 Cr O1 88.2(2) 7_556 1_555 1_555
O3 Cr O1 90.53(18) 7_556 1_555 3_666
Cr O1 H1 116.12(10) 4_645 1_555 1_555
Cr O1 Cr 127.76(19) 1_555 1_555 4_645
Cr O1 H1 116.12(10) 1_555 1_555 1_555
H1 O1 Cr 52.3(6) 3_666 1_555 1_555
H1 O1 Cr 128.3(7) 3_666 1_555 4_645
H1 O1 H1 89.48(7) 3_666 1_555 1_555
H1 O1 H1 178.96(13) 4_645 1_555 3_666
H1 O1 Cr 128.3(7) 4_645 1_555 1_555
H1 O1 Cr 52.3(6) 4_645 1_555 4_645
H1 O1 H1 89.48(7) 4_645 1_555 1_555
Cr O2 C1 127.8(3) 1_555 1_555 1_555
Cr O3 C1 135.0(4) 4_645 1_555 1_555
O3 C1 O2 128.2(4) 1_555 1_555 1_555
C2 C1 O3 115.9(2) 1_555 1_555 1_555
C2 C1 O2 115.9(2) 1_555 1_555 1_555
C4 C2 C3 120.0000(3) 1_555 1_555 1_555
C1 C2 C4 119.901(7) 1_555 1_555 1_555
C1 C2 C3 119.901(7) 1_555 1_555 1_555
C4 C2 C1 175.57(15) 16_665 1_555 1_555
C4 C2 C4 59.99999989158(13) 16_665 1_555 1_555
C4 C2 C3 60.0000(3) 16_665 1_555 1_555
C2 C3 H3 120.0000(3) 1_555 1_555 1_555
C2 C3 C2 120.000000(3) 16_665 1_555 1_555
C2 C3 H3 120.0000(3) 16_665 1_555 1_555
C5 C4 H4 120.0000(3) 1_555 1_555 1_555
C2 C4 C5 120.0000(3) 1_555 1_555 1_555
C2 C4 H4 120.00000010842(8) 1_555 1_555 1_555
C5 C4 C2 150.99(5) 3_667 1_555 1_555
C5 C4 C5 30.99(5) 3_667 1_555 1_555
C5 C4 H4 89.01(5) 3_667 1_555 1_555
H4 C4 C5 48.5(4) 3_667 1_555 3_667
H4 C4 C2 152.8(4) 3_667 1_555 1_555
H4 C4 C5 76.2(4) 3_667 1_555 1_555
H4 C4 H4 49.3(3) 3_667 1_555 1_555
C2 C4 H4 130.7(3) 16_665 1_555 3_667
C2 C4 C5 90.99(5) 16_665 1_555 3_667
C2 C4 C2 59.999999891584(4) 16_665 1_555 1_555
C2 C4 C5 60.0000(3) 16_665 1_555 1_555
C2 C4 H4 180.000(8) 16_665 1_555 1_555
C4 C5 C4 120.000000(3) 1_555 1_555 16_665
C5 C5 C4 120.0000(3) 3_667 1_555 1_555
C5 C5 C4 120.0000(3) 3_667 1_555 16_665
C4 C5 C5 29.01(5) 14_557 1_555 3_667
C4 C5 C4 143.48(7) 14_557 1_555 1_555
C4 C5 C4 94.06(6) 14_557 1_555 16_665
C4 C5 C4 58.02(9) 3_667 1_555 14_557
C4 C5 C5 29.01(5) 3_667 1_555 3_667
C4 C5 C4 94.06(6) 3_667 1_555 1_555
C4 C5 C4 143.48(7) 3_667 1_555 16_665
O1 H1 O1 73.8(8) 4_645 1_555 1_555
O1 H1 O1 147.6(16) 3_666 1_555 4_645
O1 H1 O1 73.8(8) 3_666 1_555 1_555
C4 H4 C4 95.7(4) 3_667 1_555 1_555
