# Supplementary material for: Photocatalytic Dehalogenative Deuteration of Halides over a Robust Metal–Organic Framework
Source: Angew Chem Int Ed Engl. 2023 Oct 26;62(48):e202306267. doi: 10.1002/anie.202306267 (PMC10952292; doi:10.1002/anie.202306267)
Supplement: Supplementary file 3 — Supporting Information [file ANIE-62-0-s002.cif]

####################################################################### 
# 
# This file contains crystal structure data downloaded from the 
# Cambridge Structural Database (CSD) hosted by the Cambridge 
# Crystallographic Data Centre (CCDC).
# 
# Full information about CCDC data access policies and citation 
# guidelines are available at http://www.ccdc.cam.ac.uk/access/V1 
# 
# Audit and citation data items may have been added by the CCDC. 
# Please retain this information to preserve the provenance of 
# this file and to allow appropriate attribution of the data. 
# 
#######################################################################

data_300Cr-Br-PhCOCH3
_database_code_depnum_ccdc_archive 'CCDC 2246101'
loop_
_audit_author_name
_audit_author_address
'Yinlin Chen'
;University of Manchester
United Kingdom
;
_audit_update_record             
;
2023-03-03 deposited with the CCDC.	2023-03-03 downloaded from the CCDC.
;

_chemical_name_mineral           300Cr-Br-PhCOCH3
_chemical_formula_weight         351.04
_chemical_formula_sum            'Br0.52 C12.14 Cr1 H7.62 O6.52'
_space_group_crystal_system      tetragonal
_symmetry_space_group_name_H-M   I4122

loop_
_symmetry_equiv_pos_as_xyz
'x, y, z'
'-x+1/2, y, -z-1/4'
'-y, -x, -z'
'-y, x+1/2, z+1/4'
'y+1/2, -x, z-1/4'
'y+1/2, x+1/2, -z+1/2'
'x, -y+1/2, -z+1/4'
'-x+1/2, -y+1/2, z+1/2'
'x+1/2, y+1/2, z+1/2'
'-x, y+1/2, -z+1/4'
'-y+1/2, -x+1/2, -z+1/2'
'-y+1/2, x, z-1/4'
'y, -x+1/2, z+1/4'
'y, x, -z'
'x+1/2, -y, -z-1/4'
'-x, -y, z'

_cell_length_a                   15.02552(10)
_cell_length_b                   15.02552(10)
_cell_length_c                   11.99265(8)
_cell_angle_alpha                90
_cell_angle_beta                 90
_cell_angle_gamma                90
_cell_volume                     2707.53(4)
_cell_formula_units_Z            8
_cell_measurement_temperature    298
_exptl_crystal_density_diffrn    1.7224
_pd_spec_mounting                'packed powder'
_pd_spec_mount_mode              transmission
_pd_spec_shape                   cylinder
_diffrn_ambient_temperature      298
_diffrn_source                   synchrotron
_diffrn_measurement_device_type  DLS-I11
_diffrn_detector                 MAC
_pd_meas_scan_method             step
_diffrn_radiation_type           synchrotron
_diffrn_radiation_wavelength     0.82684
_pd_meas_2theta_range_min        0
_pd_meas_2theta_range_max        150
_pd_meas_2theta_range_inc        0.00025
_computing_structure_refinement  TOPAS
_pd_proc_ls_profile_function     pseudo-Voigt
_pd_proc_ls_background_function  'Chebyshev polynomial'
_refine_ls_goodness_of_fit_all   1.65742
_pd_proc_ls_prof_R_factor        5.04638
_pd_proc_ls_prof_wR_factor       6.54408
_pd_proc_ls_prof_wR_expected     3.94834
_refine_ls_R_factor_all          3.22850
_refine_ls_structure_factor_coef Inet
_refine_ls_matrix_type           fullcycle
_refine_ls_weighting_scheme      sigma
_refine_ls_hydrogen_treatment    mixed
_refine_ls_extinction_method     none
_refine_ls_number_parameters     72
_refine_ls_shift/su_max          0.0333
_pd_proc_number_of_points        188000
_pd_proc_2theta_range_min        3
_pd_proc_2theta_range_max        50
_pd_proc_2theta_range_inc        0.00025
_pd_proc_wavelength              0.82684

loop_
_atom_site_label
_atom_site_type_symbol
_atom_site_symmetry_multiplicity
_atom_site_fract_x
_atom_site_fract_y
_atom_site_fract_z
_atom_site_occupancy
_atom_site_B_iso_or_equiv
Ow_1 O 8 -0.0410(7) 0.25 0.625 0.999(13) 17.9(7)
Br_1 Br 16 0.1250(3) 0.2664(3) 0.4682(4) 0.2586(7) 10.0(2)
C_1 C 16 0.1434(6) 0.3023(5) 0.3176(4) 0.2586(7) 10.0(2)
C_2 C 16 0.1956(12) 0.3768(9) 0.2956(6) 0.2586(7) 10.0(2)
C_3 C 16 0.2083(16) 0.4028(12) 0.1860(7) 0.2586(7) 10.0(2)
C_4 C 16 0.1696(14) 0.3555(11) 0.0982(5) 0.2586(7) 10.0(2)
C_7 C 16 0.1851(18) 0.3873(15) -0.0184(7) 0.2586(7) 10.0(2)
O_1 O 16 0.230(2) 0.4527(17) -0.0361(10) 0.2586(7) 10.0(2)
C_8 C 16 0.1431(18) 0.3363(16) -0.1136(5) 0.2586(7) 10.0(2)
C_5 C 16 0.1178(10) 0.2808(10) 0.1226(4) 0.2586(7) 10.0(2)
C_6 C 16 0.1045(7) 0.2538(7) 0.2320(4) 0.2586(7) 10.0(2)
H_1 H 16 0.2255(15) 0.4135(10) 0.3633(8) 0.2586(7) 12.0(2)
H_2 H 16 0.248(2) 0.4605(15) 0.1663(10) 0.2586(7) 12.0(2)
H_5 H 16 0.0707(18) 0.3349(16) -0.1053(5) 0.2586(7) 12.0(2)
H_6 H 16 0.1663(16) 0.2674(17) -0.1145(4) 0.2586(7) 12.0(2)
H_7 H 16 0.161(2) 0.3684(18) -0.1917(6) 0.2586(7) 12.0(2)
H_3 H 16 0.0872(12) 0.2429(12) 0.0563(4) 0.2586(7) 12.0(2)
H_4 H 16 0.0643(9) 0.1961(8) 0.2506(5) 0.2586(7) 12.0(2)
Cr Cr 8 0.69054(7) 0.30946(7) 0.5 1 0
O1 O 8 0.7498(3) 0.25 0.625 1 0.76(6)
O2 O 16 0.6200(6) 0.3779(7) 0.6061(5) 1 0.76(6)
O3 O 16 0.6053(7) 0.2879(4) 0.7474(6) 1 0.76(6)
C1 C 16 0.5935(5) 0.3601(4) 0.7008(4) 1 0.50(8)
C2 C 16 0.54365(18) 0.43077(15) 0.7633(4) 1 0.50(8)
C3 C 8 0.5 0.5 0.7041(5) 1 0.50(8)
C4 C 16 0.54365(18) 0.43077(15) 0.8817(3) 1 0.50(8)
C5 C 8 0.5 0.5 0.9409(3) 1 0.50(8)
H1 H 8 0.810(4) 0.25 0.625 1 0.91(7)
H3 H 8 0.5 0.5 0.616(2) 1 0.60(9)
H4 H 16 0.5759(8) 0.3796(12) 0.9254(10) 1 0.60(9)


loop_
_geom_bond_atom_site_label_1
_geom_bond_atom_site_label_2
_geom_bond_distance
_geom_bond_site_symmetry_1
_geom_bond_site_symmetry_2
C_1 C_6 1.38783 1_555 1_555
C_1 C_2 1.39096 1_555 1_555
C_1 Br_1 1.90525 1_555 1_555
C_2 H_1 1.08073 1_555 1_555
C_2 C_3 1.38410 1_555 1_555
C_2 C_1 1.39096 1_555 1_555
C_3 H_2 1.08145 1_555 1_555
C_3 C_2 1.38410 1_555 1_555
C_3 C_4 1.39765 1_555 1_555
C_4 C_5 1.39605 1_555 1_555
C_4 C_3 1.39765 1_555 1_555
C_4 C_7 1.49591 1_555 1_555
C_7 O_1 1.21402 1_555 1_555
C_7 C_4 1.49591 1_555 1_555
C_7 C_8 1.51282 1_555 1_555
O_1 C_7 1.21402 1_555 1_555
C_8 H_7 1.08696 1_555 1_555
C_8 H_6 1.09239 1_555 1_555
C_8 H_5 1.09243 1_555 1_555
C_8 C_7 1.51282 1_555 1_555
C_5 H_3 1.08112 1_555 1_555
C_5 C_6 1.38844 1_555 1_555
C_5 C_4 1.39605 1_555 1_555
C_6 H_4 1.08064 1_555 1_555
C_6 C_1 1.38783 1_555 1_555
C_6 C_5 1.38844 1_555 1_555
Cr O3 1.945(7) 1_555 7_556
Cr O3 1.945(7) 1_555 5_565
Cr O2 1.949(8) 1_555 1_555
Cr O2 1.949(8) 1_555 3_666
Cr O1 1.959(2) 1_555 3_666
Cr O1 1.959(2) 1_555 1_555
O1 H1 0.90(6) 1_555 1_555
O1 Cr 1.959(2) 1_555 4_645
O1 Cr 1.959(2) 1_555 1_555
O2 C1 1.233(3) 1_555 1_555
O2 Cr 1.949(8) 1_555 1_555
O3 C1 1.233(3) 1_555 1_555
O3 Cr 1.945(7) 1_555 4_645
C1 O3 1.233(3) 1_555 1_555
C1 O2 1.233(3) 1_555 1_555
C1 C2 1.500(5) 1_555 1_555
C2 C3 1.420(2) 1_555 1_555
C2 C4 1.420(2) 1_555 1_555
C2 C1 1.500(5) 1_555 1_555
C3 H3 1.05(2) 1_555 1_555
C3 C2 1.420(2) 1_555 1_555
C3 C2 1.420(2) 1_555 16_665
C4 H4 1.05(2) 1_555 1_555
C4 C5 1.420(2) 1_555 1_555
C4 C2 1.420(2) 1_555 1_555
C5 C5 1.418(6) 1_555 3_667
C5 C4 1.420(2) 1_555 16_665
C5 C4 1.420(2) 1_555 1_555
H1 O1 0.90(6) 1_555 1_555
H3 C3 1.05(2) 1_555 1_555
H4 C4 1.05(2) 1_555 1_555


loop_
_geom_angle_atom_site_label_1
_geom_angle_atom_site_label_2
_geom_angle_atom_site_label_3
_geom_angle
_geom_angle_site_symmetry_1
_geom_angle_site_symmetry_2
_geom_angle_site_symmetry_3
C_2 C_1 C_6 36.7(9) 11_555 1_555 1_555
C_2 C_1 C_2 85.4(9) 1_555 1_555 11_555
C_2 C_1 C_6 121.307 1_555 1_555 1_555
Br_1 C_1 C_2 119.304 1_555 1_555 1_555
Br_1 C_1 C_2 154.1(8) 1_555 1_555 11_555
Br_1 C_1 C_6 119.388 1_555 1_555 1_555
C_6 C_1 Br_1 123.1(4) 11_555 1_555 1_555
C_6 C_1 C_2 13.4(7) 11_555 1_555 1_555
C_6 C_1 C_2 82.7(6) 11_555 1_555 11_555
C_6 C_1 C_6 115.9(4) 11_555 1_555 1_555
C_6 C_1 C_6 58.2(3) 13_555 1_555 11_555
C_6 C_1 Br_1 65.2(2) 13_555 1_555 1_555
C_6 C_1 C_2 54.9(2) 13_555 1_555 1_555
C_6 C_1 C_2 140.2(8) 13_555 1_555 11_555
C_6 C_1 C_6 170.5(5) 13_555 1_555 1_555
C_2 C_1 C_6 16.2(3) 2_556 1_555 13_555
C_2 C_1 C_6 50.4(3) 2_556 1_555 11_555
C_2 C_1 Br_1 73.5(3) 2_556 1_555 1_555
C_2 C_1 C_2 51.4(3) 2_556 1_555 1_555
C_2 C_1 C_2 132.2(7) 2_556 1_555 11_555
C_2 C_1 C_6 154.3(5) 2_556 1_555 1_555
C_3 C_2 H_1 120.799 1_555 1_555 1_555
C_1 C_2 C_3 29.8(6) 11_555 1_555 1_555
C_1 C_2 H_1 146.7(8) 11_555 1_555 1_555
C_1 C_2 C_1 91.3(8) 1_555 1_555 11_555
C_1 C_2 C_3 119.023 1_555 1_555 1_555
C_1 C_2 H_1 120.178 1_555 1_555 1_555
H_1 C_2 C_1 122.1(4) 2_556 1_555 1_555
H_1 C_2 C_1 132.9(15) 2_556 1_555 11_555
H_1 C_2 C_3 114.9(7) 2_556 1_555 1_555
H_1 C_2 H_1 20.4(11) 2_556 1_555 1_555
C_3 C_2 H_1 131.4(10) 11_555 1_555 2_556
C_3 C_2 C_1 14.7(7) 11_555 1_555 1_555
C_3 C_2 C_1 89.1(11) 11_555 1_555 11_555
C_3 C_2 C_3 113.2(4) 11_555 1_555 1_555
C_3 C_2 H_1 124.1(4) 11_555 1_555 1_555
H_1 C_2 C_3 46.8(5) 11_555 1_555 11_555
H_1 C_2 H_1 166.1(5) 11_555 1_555 2_556
H_1 C_2 C_1 52.4(3) 11_555 1_555 1_555
H_1 C_2 C_1 42.9(7) 11_555 1_555 11_555
H_1 C_2 C_3 67.1(3) 11_555 1_555 1_555
H_1 C_2 H_1 169.9(3) 11_555 1_555 1_555
C_1 C_2 H_1 125.65(15) 2_556 1_555 11_555
C_1 C_2 C_3 106.9(4) 2_556 1_555 11_555
C_1 C_2 H_1 40.7(4) 2_556 1_555 2_556
C_1 C_2 C_1 92.8(4) 2_556 1_555 1_555
C_1 C_2 C_1 114.6(8) 2_556 1_555 11_555
C_1 C_2 C_3 119.5(2) 2_556 1_555 1_555
C_1 C_2 H_1 57.8(5) 2_556 1_555 1_555
C_2 C_3 H_2 120.699 1_555 1_555 1_555
C_4 C_3 C_2 120.929 1_555 1_555 1_555
C_4 C_3 H_2 118.371 1_555 1_555 1_555
C_2 C_3 C_4 55.4(4) 11_555 1_555 1_555
C_2 C_3 C_2 65.9(4) 11_555 1_555 1_555
C_2 C_3 H_2 171.5(4) 11_555 1_555 1_555
C_4 C_3 C_2 54.3(3) 11_555 1_555 11_555
C_4 C_3 C_4 109.7(4) 11_555 1_555 1_555
C_4 C_3 C_2 12.5(4) 11_555 1_555 1_555
C_4 C_3 H_2 131.6(4) 11_555 1_555 1_555
C_4 C_3 C_4 63.9(5) 13_555 1_555 11_555
C_4 C_3 C_2 97.3(3) 13_555 1_555 11_555
C_4 C_3 C_4 125.7(4) 13_555 1_555 1_555
C_4 C_3 C_2 53.9(2) 13_555 1_555 1_555
C_4 C_3 H_2 91.2(3) 13_555 1_555 1_555
C_3 C_4 C_5 118.882 1_555 1_555 1_555
C_7 C_4 C_3 118.496 1_555 1_555 1_555
C_7 C_4 C_5 122.622 1_555 1_555 1_555
C_5 C_4 C_7 119.8(2) 7_555 1_555 1_555
C_5 C_4 C_3 119.8(2) 7_555 1_555 1_555
C_5 C_4 C_5 14.0(4) 7_555 1_555 1_555
C_3 C_4 C_5 55.6(5) 11_555 1_555 7_555
C_3 C_4 C_7 167.4(3) 11_555 1_555 1_555
C_3 C_4 C_3 70.1(5) 11_555 1_555 1_555
C_3 C_4 C_5 49.7(5) 11_555 1_555 1_555
C_3 C_4 C_3 100.7(8) 12_555 1_555 11_555
C_3 C_4 C_5 47.6(6) 12_555 1_555 7_555
C_3 C_4 C_7 72.5(5) 12_555 1_555 1_555
C_3 C_4 C_3 165.8(4) 12_555 1_555 1_555
C_3 C_4 C_5 51.0(5) 12_555 1_555 1_555
C_4 C_7 O_1 120.583 1_555 1_555 1_555
C_8 C_7 C_4 118.619 1_555 1_555 1_555
C_8 C_7 O_1 120.799 1_555 1_555 1_555
O_1 C_7 C_8 74.8(9) 2_555 1_555 1_555
O_1 C_7 C_4 162.1(14) 2_555 1_555 1_555
O_1 C_7 O_1 47.6(6) 2_555 1_555 1_555
C_8 C_7 O_1 103.1(16) 13_555 1_555 2_555
C_8 C_7 C_8 135.5(7) 13_555 1_555 1_555
C_8 C_7 C_4 59.1(3) 13_555 1_555 1_555
C_8 C_7 O_1 78.7(5) 13_555 1_555 1_555
C_8 C_7 C_8 66.6(8) 2_555 1_555 13_555
C_8 C_7 O_1 47.5(6) 2_555 1_555 2_555
C_8 C_7 C_8 82.9(6) 2_555 1_555 1_555
C_8 C_7 C_4 119.1(6) 2_555 1_555 1_555
C_8 C_7 O_1 69.3(5) 2_555 1_555 1_555
C_7 O_1 C_7 96.6(5) 2_555 1_555 1_555
H_6 C_8 H_7 109.474 1_555 1_555 1_555
H_5 C_8 H_6 107.433 1_555 1_555 1_555
H_5 C_8 H_7 109.441 1_555 1_555 1_555
C_7 C_8 H_5 110.892 1_555 1_555 1_555
C_7 C_8 H_6 110.750 1_555 1_555 1_555
C_7 C_8 H_7 108.828 1_555 1_555 1_555
H_7 C_8 C_7 140.8(15) 11_554 1_555 1_555
H_7 C_8 H_5 91.0(10) 11_554 1_555 1_555
H_7 C_8 H_6 91.7(7) 11_554 1_555 1_555
H_7 C_8 H_7 31.9(15) 11_554 1_555 1_555
C_7 C_8 H_7 51.6(11) 12_555 1_555 11_554
C_7 C_8 C_7 157.4(6) 12_555 1_555 1_555
C_7 C_8 H_5 83.6(8) 12_555 1_555 1_555
C_7 C_8 H_6 47.0(6) 12_555 1_555 1_555
C_7 C_8 H_7 80.7(7) 12_555 1_555 1_555
C_7 C_8 C_7 91.8(4) 2_555 1_555 12_555
C_7 C_8 H_7 66.1(7) 2_555 1_555 11_554
C_7 C_8 C_7 82.5(5) 2_555 1_555 1_555
C_7 C_8 H_5 153.2(8) 2_555 1_555 1_555
C_7 C_8 H_6 87.9(6) 2_555 1_555 1_555
C_7 C_8 H_7 43.8(8) 2_555 1_555 1_555
H_7 C_8 C_7 40.9(7) 2_555 1_555 2_555
H_7 C_8 C_7 113.9(8) 2_555 1_555 12_555
H_7 C_8 H_7 106.5(11) 2_555 1_555 11_554
H_7 C_8 C_7 49.8(4) 2_555 1_555 1_555
H_7 C_8 H_5 160.5(4) 2_555 1_555 1_555
H_7 C_8 H_6 81.1(6) 2_555 1_555 1_555
H_7 C_8 H_7 83.1(3) 2_555 1_555 1_555
H_6 C_8 H_7 33.8(6) 2_555 1_555 2_555
H_6 C_8 C_7 41.4(6) 2_555 1_555 2_555
H_6 C_8 C_7 80.3(4) 2_555 1_555 12_555
H_6 C_8 H_7 89.4(5) 2_555 1_555 11_554
H_6 C_8 C_7 81.1(5) 2_555 1_555 1_555
H_6 C_8 H_5 159.1(5) 2_555 1_555 1_555
H_6 C_8 H_6 51.7(5) 2_555 1_555 1_555
H_6 C_8 H_7 81.1(3) 2_555 1_555 1_555
H_3 C_5 H_3 103.6(11) 1_555 1_555 7_555
C_6 C_5 H_3 20.9(7) 7_555 1_555 1_555
C_6 C_5 H_3 124.0(19) 7_555 1_555 7_555
C_6 C_5 C_6 137.0(11) 1_555 1_555 7_555
C_6 C_5 H_3 118.643 1_555 1_555 1_555
C_6 C_5 H_3 18.9(6) 1_555 1_555 7_555
C_4 C_5 C_6 120.872 1_555 1_555 1_555
C_4 C_5 C_6 101.2(10) 1_555 1_555 7_555
C_4 C_5 H_3 120.484 1_555 1_555 1_555
C_4 C_5 H_3 134.3(14) 1_555 1_555 7_555
C_4 C_5 C_4 125.4(9) 7_555 1_555 1_555
C_4 C_5 C_6 68.4(3) 7_555 1_555 1_555
C_4 C_5 C_6 81.1(12) 7_555 1_555 7_555
C_4 C_5 H_3 77.2(6) 7_555 1_555 1_555
C_4 C_5 H_3 73.0(15) 7_555 1_555 7_555
C_6 C_5 C_4 101.8(4) 11_555 1_555 7_555
C_6 C_5 C_4 47.8(2) 11_555 1_555 1_555
C_6 C_5 C_6 73.87(18) 11_555 1_555 1_555
C_6 C_5 C_6 144.1(8) 11_555 1_555 7_555
C_6 C_5 H_3 164.9(3) 11_555 1_555 1_555
C_6 C_5 H_3 90.2(10) 11_555 1_555 7_555
C_5 C_6 H_4 88.0(10) 7_555 1_555 1_555
C_1 C_6 C_5 144.4(6) 1_555 1_555 7_555
C_1 C_6 H_4 120.317 1_555 1_555 1_555
C_5 C_6 C_1 118.985 1_555 1_555 1_555
C_5 C_6 C_5 39.3(11) 1_555 1_555 7_555
C_5 C_6 H_4 120.698 1_555 1_555 1_555
C_1 C_6 C_5 55.9(4) 11_555 1_555 1_555
C_1 C_6 C_1 63.7(4) 11_555 1_555 1_555
C_1 C_6 C_5 85.7(7) 11_555 1_555 7_555
C_1 C_6 H_4 171.8(3) 11_555 1_555 1_555
C_1 C_6 C_1 84.8(3) 12_555 1_555 11_555
C_1 C_6 C_5 57.4(4) 12_555 1_555 1_555
C_1 C_6 C_1 126.3(5) 12_555 1_555 1_555
C_1 C_6 C_5 26.0(7) 12_555 1_555 7_555
C_1 C_6 H_4 87.2(6) 12_555 1_555 1_555
H_4 C_6 C_1 66.8(2) 7_555 1_555 12_555
H_4 C_6 C_1 72.0(4) 7_555 1_555 11_555
H_4 C_6 C_5 20.2(4) 7_555 1_555 1_555
H_4 C_6 C_1 130.6(6) 7_555 1_555 1_555
H_4 C_6 C_5 42.5(6) 7_555 1_555 7_555
H_4 C_6 H_4 106.6(6) 7_555 1_555 1_555
C_5 C_6 H_4 118.9(6) 11_555 1_555 7_555
C_5 C_6 C_1 117.5(4) 11_555 1_555 12_555
C_5 C_6 C_1 49.9(4) 11_555 1_555 11_555
C_5 C_6 C_5 105.55(18) 11_555 1_555 1_555
C_5 C_6 C_1 13.9(2) 11_555 1_555 1_555
C_5 C_6 C_5 131.7(7) 11_555 1_555 7_555
C_5 C_6 H_4 133.62(19) 11_555 1_555 1_555
C_2 H_1 C_2 127.3(5) 2_556 1_555 1_555
C_2 H_1 C_2 126.7(2) 11_555 1_555 2_556
C_2 H_1 C_2 8.9(2) 11_555 1_555 1_555
C_8 H_6 C_8 88.8(7) 2_555 1_555 1_555
C_8 H_7 C_8 146.2(13) 11_554 1_555 1_555
C_8 H_7 C_8 100.8(9) 2_555 1_555 11_554
C_8 H_7 C_8 88.9(2) 2_555 1_555 1_555
C_5 H_3 C_5 52.0(15) 1_555 1_555 7_555
C_6 H_4 C_6 59.1(4) 7_555 1_555 1_555
O3 Cr O3 172.4(6) 5_565 1_555 7_556
O2 Cr O3 94.2(3) 1_555 1_555 5_565
O2 Cr O3 91.6(6) 1_555 1_555 7_556
O2 Cr O2 81.5(3) 3_666 1_555 1_555
O2 Cr O3 91.6(6) 3_666 1_555 5_565
O2 Cr O3 94.2(3) 3_666 1_555 7_556
O1 Cr O2 89.32(16) 3_666 1_555 3_666
O1 Cr O2 170.82(18) 3_666 1_555 1_555
O1 Cr O3 86.8(3) 3_666 1_555 5_565
O1 Cr O3 88.3(3) 3_666 1_555 7_556
O1 Cr O1 99.84(16) 1_555 1_555 3_666
O1 Cr O2 170.82(18) 1_555 1_555 3_666
O1 Cr O2 89.32(16) 1_555 1_555 1_555
O1 Cr O3 88.3(3) 1_555 1_555 5_565
O1 Cr O3 86.8(3) 1_555 1_555 7_556
Cr O1 H1 117.04(13) 4_645 1_555 1_555
Cr O1 Cr 125.9(3) 1_555 1_555 4_645
Cr O1 H1 117.04(13) 1_555 1_555 1_555
H1 O1 Cr 53.0(9) 3_666 1_555 1_555
H1 O1 Cr 127.1(9) 3_666 1_555 4_645
H1 O1 H1 89.95(9) 3_666 1_555 1_555
H1 O1 H1 179.90(17) 4_645 1_555 3_666
H1 O1 Cr 127.1(9) 4_645 1_555 1_555
H1 O1 Cr 53.0(9) 4_645 1_555 4_645
H1 O1 H1 89.95(9) 4_645 1_555 1_555
Cr O2 C1 131.5(4) 1_555 1_555 1_555
Cr O3 C1 139.8(5) 4_645 1_555 1_555
O2 C1 O3 124.2(5) 1_555 1_555 1_555
C2 C1 O2 117.9(3) 1_555 1_555 1_555
C2 C1 O3 117.9(3) 1_555 1_555 1_555
C4 C2 C3 120.0000(3) 1_555 1_555 1_555
C1 C2 C4 119.967(6) 1_555 1_555 1_555
C1 C2 C3 119.967(6) 1_555 1_555 1_555
C4 C2 C1 177.4(2) 16_665 1_555 1_555
C4 C2 C4 59.99999989158(10) 16_665 1_555 1_555
C4 C2 C3 60.0000(3) 16_665 1_555 1_555
C2 C3 H3 120.0000(3) 1_555 1_555 1_555
C2 C3 C2 120.000000(4) 16_665 1_555 1_555
C2 C3 H3 120.0000(3) 16_665 1_555 1_555
C5 C4 H4 120.0000(3) 1_555 1_555 1_555
C2 C4 C5 120.0000(3) 1_555 1_555 1_555
C2 C4 H4 120.0000001084(4) 1_555 1_555 1_555
C5 C4 C2 149.98(8) 3_667 1_555 1_555
C5 C4 C5 29.98(8) 3_667 1_555 1_555
C5 C4 H4 90.02(8) 3_667 1_555 1_555
H4 C4 C5 50.3(5) 3_667 1_555 3_667
H4 C4 C2 153.4(5) 3_667 1_555 1_555
H4 C4 C5 77.7(5) 3_667 1_555 1_555
H4 C4 H4 47.0(4) 3_667 1_555 1_555
C2 C4 H4 133.0(4) 16_665 1_555 3_667
C2 C4 C5 89.98(8) 16_665 1_555 3_667
C2 C4 C2 59.99999989158(19) 16_665 1_555 1_555
C2 C4 C5 60.0000(3) 16_665 1_555 1_555
C2 C4 H4 180.000(12) 16_665 1_555 1_555
C4 C5 C5 120.0000(3) 16_665 1_555 3_667
C4 C5 C4 120.000000(4) 1_555 1_555 16_665
C4 C5 C5 120.0000(3) 1_555 1_555 3_667
C4 C5 C4 145.47(11) 14_557 1_555 1_555
C4 C5 C4 92.41(9) 14_557 1_555 16_665
C4 C5 C5 30.02(8) 14_557 1_555 3_667
C4 C5 C4 60.04(15) 3_667 1_555 14_557
C4 C5 C4 92.41(9) 3_667 1_555 1_555
C4 C5 C4 145.47(11) 3_667 1_555 16_665
C4 C5 C5 30.02(8) 3_667 1_555 3_667
O1 H1 O1 73.3(11) 4_645 1_555 1_555
O1 H1 O1 147(2) 3_666 1_555 4_645
O1 H1 O1 73.3(11) 3_666 1_555 1_555
C4 H4 C4 95.9(5) 3_667 1_555 1_555
