# Supplementary material for: Photocatalytic Dehalogenative Deuteration of Halides over a Robust Metal–Organic Framework
Source: Angew Chem Int Ed Engl. 2023 Oct 26;62(48):e202306267. doi: 10.1002/anie.202306267 (PMC10952292; doi:10.1002/anie.202306267)
Supplement: Supplementary file 4 — Supporting Information [file ANIE-62-0-s005.cif]

####################################################################### 
# 
# This file contains crystal structure data downloaded from the 
# Cambridge Structural Database (CSD) hosted by the Cambridge 
# Crystallographic Data Centre (CCDC).
# 
# Full information about CCDC data access policies and citation 
# guidelines are available at http://www.ccdc.cam.ac.uk/access/V1 
# 
# Audit and citation data items may have been added by the CCDC. 
# Please retain this information to preserve the provenance of 
# this file and to allow appropriate attribution of the data. 
# 
#######################################################################

data_300Cr-Br-PhF5
_database_code_depnum_ccdc_archive 'CCDC 2246102'
loop_
_audit_author_name
_audit_author_address
'Yinlin Chen'
;University of Manchester
United Kingdom
;
_audit_update_record             
;
2023-03-03 deposited with the CCDC.	2023-03-03 downloaded from the CCDC.
;

_chemical_name_mineral           300Cr-Br-PhF5
_chemical_formula_weight         379.07
_chemical_formula_sum            'Br0.54 C11.27 Cr1 F2.72 H4 O5.78'
_space_group_crystal_system      tetragonal
_symmetry_space_group_name_H-M   P4122

loop_
_symmetry_equiv_pos_as_xyz
'x, y, z'
'-x, y, -z'
'-y, -x, -z+1/4'
'-y, x, z+1/4'
'y, -x, z-1/4'
'y, x, -z-1/4'
'x, -y, -z+1/2'
'-x, -y, z+1/2'

_cell_length_a                   15.01299(7)
_cell_length_b                   15.01299(7)
_cell_length_c                   11.97045(6)
_cell_angle_alpha                90
_cell_angle_beta                 90
_cell_angle_gamma                90
_cell_volume                     2698.02(3)
_cell_formula_units_Z            8
_cell_measurement_temperature    298
_exptl_crystal_density_diffrn    1.8665
_pd_spec_mounting                'packed powder'
_pd_spec_mount_mode              transmission
_pd_spec_shape                   cylinder
_diffrn_ambient_temperature      298
_diffrn_source                   synchrotron
_diffrn_measurement_device_type  DLS-I11
_diffrn_detector                 MAC
_pd_meas_scan_method             step
_diffrn_radiation_type           synchrotron
_diffrn_radiation_wavelength     0.82684
_pd_meas_2theta_range_min        0
_pd_meas_2theta_range_max        150
_pd_meas_2theta_range_inc        0.0005
_computing_structure_refinement  TOPAS
_pd_proc_ls_profile_function     pseudo-Voigt
_pd_proc_ls_background_function  'Chebyshev polynomial'
_refine_ls_goodness_of_fit_all   1.69662
_pd_proc_ls_prof_R_factor        5.15149
_pd_proc_ls_prof_wR_factor       6.89357
_pd_proc_ls_prof_wR_expected     4.06311
_refine_ls_R_factor_all          2.74377
_refine_ls_structure_factor_coef Inet
_refine_ls_matrix_type           fullcycle
_refine_ls_weighting_scheme      sigma
_refine_ls_hydrogen_treatment    mixed
_refine_ls_extinction_method     none
_refine_ls_number_parameters     88
_refine_ls_shift/su_max          0.0052
_pd_proc_number_of_points        95000
_pd_proc_2theta_range_min        2.5
_pd_proc_2theta_range_max        50
_pd_proc_2theta_range_inc        0.0005
_pd_proc_wavelength              0.82684

loop_
_atom_site_label
_atom_site_type_symbol
_atom_site_symmetry_multiplicity
_atom_site_fract_x
_atom_site_fract_y
_atom_site_fract_z
_atom_site_occupancy
_atom_site_B_iso_or_equiv
Ow_1 O 4 0.7024(12) 0.5 0.25 0.953(16) 20.0(10)
Ow_1B O 4 0.8119(10) 1 0.25 0.608(13) 5.1(6)
C_1 C 8 0.5278(4) -0.1209(3) -1.1225(5) 0.2872(19) 10.00(18)
C_2 C 8 0.4844(4) -0.1392(4) -1.2223(5) 0.2872(19) 10.00(18)
C_3 C 8 0.5154(5) -0.1022(5) -1.3212(5) 0.2872(19) 10.00(18)
C_4 C 8 0.5899(5) -0.0474(5) -1.3200(5) 0.2872(19) 10.00(18)
C_5 C 8 0.6329(5) -0.0295(6) -1.2199(6) 0.2872(19) 10.00(18)
C_6 C 8 0.6023(4) -0.0659(5) -1.1202(5) 0.2872(19) 10.00(18)
F_1 F 8 0.4130(5) -0.1919(6) -1.2234(6) 0.2872(19) 10.00(18)
F_2 F 8 0.4739(6) -0.1192(7) -1.4170(5) 0.2872(19) 10.00(18)
F_3 F 8 0.6197(7) -0.0122(7) -1.4151(6) 0.2872(19) 10.00(18)
F_4 F 8 0.7041(7) 0.0233(8) -1.2212(8) 0.2872(19) 10.00(18)
F_5 F 8 0.4964(4) -0.1571(4) -1.0288(5) 0.2872(19) 10.00(18)
Br_1 Br 8 0.6605(6) -0.0410(7) -0.9844(6) 0.2872(19) 10.00(18)
C_1_2 C 8 0.4646(4) -0.1095(5) -0.3800(4) 0.2573(19) 10.0(2)
C_2_2 C 8 0.3898(7) -0.0714(13) -0.4287(4) 0.2573(19) 10.0(2)
C_3_2 C 8 0.3246(11) -0.033(2) -0.3617(6) 0.2573(19) 10.0(2)
C_4_2 C 8 0.3344(10) -0.0336(18) -0.2464(5) 0.2573(19) 10.0(2)
C_5_2 C 8 0.4094(6) -0.0718(8) -0.1984(4) 0.2573(19) 10.0(2)
C_6_2 C 8 0.4751(5) -0.1102(7) -0.2646(4) 0.2573(19) 10.0(2)
F_1_2 F 8 0.3804(9) -0.0712(17) -0.5394(5) 0.2573(19) 10.0(2)
F_2_2 F 8 0.2526(17) 0.003(3) -0.4078(7) 0.2573(19) 10.0(2)
F_3_2 F 8 0.2718(15) 0.003(3) -0.1823(7) 0.2573(19) 10.0(2)
F_4_2 F 8 0.4171(7) -0.0710(9) -0.0876(4) 0.2573(19) 10.0(2)
F_5_2 F 8 0.5261(6) -0.1456(10) -0.4462(4) 0.2573(19) 10.0(2)
Br_1_2 Br 8 0.5764(11) -0.163(2) -0.1991(5) 0.2573(19) 10.0(2)
Cr1 Cr 4 0.05801(11) 0.94199(11) 0.125 1 0.641(19)
Cr2 Cr 4 0.44249(11) 0.55751(11) 0.125 1 0.641(19)
O1 O 4 0.4882(5) 0.5 0.25 1 0.50(3)
O1B O 4 -0.0041(4) 1 0.25 1 0.50(3)
H1 H 4 0.548(2) 0.5 0.25 1 0.60(4)
H1B H 4 -0.064(2) 1 0.25 1 0.60(4)
C1 C 8 0.3461(2) 0.6080(2) 0.3291(3) 1 0.95(4)
C1B C 8 0.1573(2) 0.8899(2) 0.3290(3) 1 0.95(4)
C2 C 8 0.29454(6) 0.68177(7) 0.3895(2) 1 0.95(4)
C2B C 8 0.20546(6) 0.81823(7) 0.3895(2) 1 0.95(4)
C3 C 8 0.25 0.75 0.3305(3) 1 0.95(4)
C4 C 8 0.29454(6) 0.68177(7) 0.50752(17) 1 0.95(4)
C4B C 8 0.20546(6) 0.81823(7) 0.50752(17) 1 0.95(4)
C5 C 8 0.25 0.75 0.56652(16) 1 0.95(4)
H3 H 8 0.25 0.75 0.2546(13) 1 1.14(5)
H4 H 8 0.3232(5) 0.6379(7) 0.5455(6) 1 1.14(5)
H4B H 8 0.1768(5) 0.8621(7) 0.5455(6) 1 1.14(5)
O2 O 8 0.3759(4) 0.6290(3) 0.2357(3) 1 0.50(3)
O2B O 8 0.1503(4) 0.9614(3) 0.3809(4) 1 0.50(3)
O3 O 8 0.3517(4) 0.5364(3) 0.3811(4) 1 0.50(3)
O3B O 8 0.1301(4) 0.8690(3) 0.2343(3) 1 0.50(3)


loop_
_geom_bond_atom_site_label_1
_geom_bond_atom_site_label_2
_geom_bond_distance
_geom_bond_site_symmetry_1
_geom_bond_site_symmetry_2
C_1 F_5 1.33163 1_555 1_555
C_1 C_2 1.38808 1_555 1_555
C_1 C_6 1.39054 1_555 1_555
C_2 F_1 1.33233 1_555 1_555
C_2 C_1 1.38808 1_555 1_555
C_2 C_3 1.38831 1_555 1_555
C_3 F_2 1.33027 1_555 1_555
C_3 C_4 1.38819 1_555 1_555
C_3 C_2 1.38831 1_555 1_555
C_4 F_3 1.33244 1_555 1_555
C_4 C_5 1.38797 1_555 1_555
C_4 C_3 1.38819 1_555 1_555
C_5 F_4 1.33142 1_555 1_555
C_5 C_4 1.38797 1_555 1_555
C_5 C_6 1.39060 1_555 1_555
C_6 C_1 1.39054 1_555 1_555
C_6 C_5 1.39060 1_555 1_555
C_6 Br_1 1.88304 1_555 1_555
F_1 C_2 1.33233 1_555 1_555
F_2 C_3 1.33027 1_555 1_555
F_3 C_4 1.33244 1_555 1_555
F_4 C_5 1.33142 1_555 1_555
F_5 C_1 1.33163 1_555 1_555
Br_1 C_6 1.88304 1_555 1_555
C_1_2 F_5_2 1.33163 1_555 1_555
C_1_2 C_2_2 1.38808 1_555 1_555
C_1_2 C_6_2 1.39054 1_555 1_555
C_2_2 F_1_2 1.33233 1_555 1_555
C_2_2 C_1_2 1.38808 1_555 1_555
C_2_2 C_3_2 1.38831 1_555 1_555
C_3_2 F_2_2 1.33027 1_555 1_555
C_3_2 C_4_2 1.38819 1_555 1_555
C_3_2 C_2_2 1.38831 1_555 1_555
C_4_2 F_3_2 1.33244 1_555 1_555
C_4_2 C_5_2 1.38797 1_555 1_555
C_4_2 C_3_2 1.38819 1_555 1_555
C_5_2 F_4_2 1.33142 1_555 1_555
C_5_2 C_4_2 1.38797 1_555 1_555
C_5_2 C_6_2 1.39060 1_555 1_555
C_6_2 C_1_2 1.39054 1_555 1_555
C_6_2 C_5_2 1.39060 1_555 1_555
C_6_2 Br_1_2 1.88304 1_555 1_555
F_1_2 C_2_2 1.33233 1_555 1_555
F_2_2 C_3_2 1.33027 1_555 1_555
F_3_2 C_4_2 1.33244 1_555 1_555
F_4_2 C_5_2 1.33142 1_555 1_555
F_5_2 C_1_2 1.33163 1_555 1_555
Br_1_2 C_6_2 1.88304 1_555 1_555
Cr1 O1B 1.967(4) 1_555 1_555
Cr1 O1B 1.967(4) 1_555 3_665
Cr1 O2B 2.008(5) 1_555 5_465
Cr1 O2B 2.008(5) 1_555 7_575
Cr1 O3B 2.020(6) 1_555 3_665
Cr1 O3B 2.020(6) 1_555 1_555
Cr2 O1 1.859(3) 1_555 3_665
Cr2 O1 1.859(3) 1_555 1_555
Cr2 O3 1.962(6) 1_555 5_565
Cr2 O3 1.962(6) 1_555 7_565
Cr2 O2 1.977(6) 1_555 3_665
Cr2 O2 1.977(6) 1_555 1_555
O1 H1 0.90(4) 1_555 1_555
O1 Cr2 1.859(3) 1_555 4_655
O1 Cr2 1.859(3) 1_555 1_555
O1B H1B 0.90(4) 1_555 1_555
O1B Cr1 1.967(4) 1_555 1_555
O1B Cr1 1.967(4) 1_555 4_665
H1 O1 0.90(4) 1_555 1_555
H1B O1B 0.90(4) 1_555 1_555
C1 O2 1.2449(17) 1_555 1_555
C1 O3 1.2449(17) 1_555 1_555
C1 C2 1.533(5) 1_555 1_555
C1B O2B 1.2449(17) 1_555 1_555
C1B O3B 1.2449(17) 1_555 1_555
C1B C2B 1.485(4) 1_555 1_555
C2 C3 1.4126(13) 1_555 1_555
C2 C4 1.4126(13) 1_555 1_555
C2 C1 1.533(5) 1_555 1_555
C2B C3 1.4126(13) 1_555 1_555
C2B C4B 1.4126(13) 1_555 1_555
C2B C1B 1.485(4) 1_555 1_555
C3 H3 0.909(15) 1_555 1_555
C3 C2B 1.4126(13) 1_555 1_555
C3 C2 1.4126(13) 1_555 1_555
C4 H4 0.909(15) 1_555 1_555
C4 C5 1.4126(13) 1_555 1_555
C4 C2 1.4126(13) 1_555 1_555
C4B H4B 0.909(15) 1_555 1_555
C4B C5 1.4126(13) 1_555 1_555
C4B C2B 1.4126(13) 1_555 1_555
C5 C5 1.400(4) 1_555 3_666
C5 C4 1.4126(13) 1_555 1_555
C5 C4B 1.4126(13) 1_555 1_555
H3 C3 0.909(15) 1_555 1_555
H4 C4 0.909(15) 1_555 1_555
H4B C4B 0.909(15) 1_555 1_555
O2 C1 1.2449(17) 1_555 1_555
O2 Cr2 1.977(6) 1_555 1_555
O2B C1B 1.2449(17) 1_555 1_555
O2B Cr1 2.008(5) 1_555 4_665
O3 C1 1.2449(17) 1_555 1_555
O3 Cr2 1.962(6) 1_555 4_655
O3B C1B 1.2449(17) 1_555 1_555
O3B Cr1 2.020(6) 1_555 1_555


loop_
_geom_angle_atom_site_label_1
_geom_angle_atom_site_label_2
_geom_angle_atom_site_label_3
_geom_angle
_geom_angle_site_symmetry_1
_geom_angle_site_symmetry_2
_geom_angle_site_symmetry_3
C_2 C_1 F_5 118.598 1_555 1_555 1_555
C_6 C_1 C_2 120.744 1_555 1_555 1_555
C_6 C_1 F_5 120.658 1_555 1_555 1_555
F_5 C_1 C_6 107.5(3) 2_653 1_555 1_555
F_5 C_1 C_2 131.7(3) 2_653 1_555 1_555
F_5 C_1 F_5 13.2(3) 2_653 1_555 1_555
C_1 C_2 F_1 120.242 1_555 1_555 1_555
C_3 C_2 C_1 119.850 1_555 1_555 1_555
C_3 C_2 F_1 119.909 1_555 1_555 1_555
C_4 C_3 F_2 119.968 1_555 1_555 1_555
C_2 C_3 C_4 119.930 1_555 1_555 1_555
C_2 C_3 F_2 120.102 1_555 1_555 1_555
C_4 C_3 C_2 86.8(2) 7_552 1_555 1_555
C_4 C_3 C_4 42.0(2) 7_552 1_555 1_555
C_4 C_3 F_2 142.9(2) 7_552 1_555 1_555
F_2 C_3 C_4 126.7(3) 2_652 1_555 7_552
F_2 C_3 C_2 146.5(2) 2_652 1_555 1_555
F_2 C_3 C_4 91.0(3) 2_652 1_555 1_555
F_2 C_3 F_2 31.8(4) 2_652 1_555 1_555
C_5 C_4 F_3 120.319 1_555 1_555 1_555
C_3 C_4 C_5 119.853 1_555 1_555 1_555
C_3 C_4 F_3 119.829 1_555 1_555 1_555
C_5 C_4 C_3 149.3(4) 7_552 1_555 1_555
C_5 C_4 C_5 48.3(6) 7_552 1_555 1_555
C_5 C_4 F_3 79.1(6) 7_552 1_555 1_555
F_3 C_4 C_5 50.6(5) 7_552 1_555 7_552
F_3 C_4 C_3 107.9(2) 7_552 1_555 1_555
F_3 C_4 C_5 19.7(2) 7_552 1_555 1_555
F_3 C_4 F_3 129.5(2) 7_552 1_555 1_555
C_3 C_4 F_3 46.1(2) 7_552 1_555 7_552
C_3 C_4 C_5 51.0(4) 7_552 1_555 7_552
C_3 C_4 C_3 98.5(3) 7_552 1_555 1_555
C_3 C_4 C_5 63.0(3) 7_552 1_555 1_555
C_3 C_4 F_3 107.9(2) 7_552 1_555 1_555
F_4 C_5 F_4 44.0(11) 1_555 1_555 7_552
C_4 C_5 F_4 118.613 1_555 1_555 1_555
C_4 C_5 F_4 85.8(7) 1_555 1_555 7_552
C_6 C_5 C_4 120.748 1_555 1_555 1_555
C_6 C_5 F_4 120.639 1_555 1_555 1_555
C_6 C_5 F_4 140.8(7) 1_555 1_555 7_552
C_4 C_5 C_6 83.1(5) 7_552 1_555 1_555
C_4 C_5 C_4 103.8(5) 7_552 1_555 1_555
C_4 C_5 F_4 83.3(3) 7_552 1_555 1_555
C_4 C_5 F_4 120.6(13) 7_552 1_555 7_552
C_6 C_5 C_4 72.4(6) 7_552 1_555 7_552
C_6 C_5 C_6 147.5(2) 7_552 1_555 1_555
C_6 C_5 C_4 49.2(3) 7_552 1_555 1_555
C_6 C_5 F_4 78.0(2) 7_552 1_555 1_555
C_6 C_5 F_4 71.5(6) 7_552 1_555 7_552
C_5 C_6 C_1 118.875 1_555 1_555 1_555
Br_1 C_6 C_5 120.583 1_555 1_555 1_555
Br_1 C_6 C_1 120.542 1_555 1_555 1_555
C_5 C_6 Br_1 118.3(3) 7_552 1_555 1_555
C_5 C_6 C_5 14.5(4) 7_552 1_555 1_555
C_5 C_6 C_1 119.1(2) 7_552 1_555 1_555
C_3 F_2 C_3 145.0(3) 2_652 1_555 1_555
C_4 F_3 C_4 42.6(2) 7_552 1_555 1_555
C_5 F_4 C_5 51.8(6) 1_555 1_555 7_552
C_1 F_5 C_1 138.1(2) 2_653 1_555 1_555
C_2_2 C_1_2 F_5_2 118.598 1_555 1_555 1_555
C_6_2 C_1_2 C_2_2 120.744 1_555 1_555 1_555
C_6_2 C_1_2 F_5_2 120.658 1_555 1_555 1_555
F_5_2 C_1_2 C_6_2 161.8(5) 2_654 1_555 1_555
F_5_2 C_1_2 C_2_2 75.6(5) 2_654 1_555 1_555
F_5_2 C_1_2 F_5_2 43.8(5) 2_654 1_555 1_555
C_1_2 C_2_2 F_1_2 120.242 1_555 1_555 1_555
C_3_2 C_2_2 C_1_2 119.850 1_555 1_555 1_555
C_3_2 C_2_2 F_1_2 119.909 1_555 1_555 1_555
C_4_2 C_3_2 F_2_2 119.968 1_555 1_555 1_555
C_2_2 C_3_2 C_4_2 119.930 1_555 1_555 1_555
C_2_2 C_3_2 F_2_2 120.102 1_555 1_555 1_555
C_4_2 C_3_2 C_2_2 129.9(5) 7_554 1_555 1_555
C_4_2 C_3_2 C_4_2 37.8(15) 7_554 1_555 1_555
C_4_2 C_3_2 F_2_2 98.5(6) 7_554 1_555 1_555
F_3_2 C_4_2 F_3_2 74.5(12) 7_554 1_555 1_555
C_5_2 C_4_2 F_3_2 165.2(11) 1_555 1_555 7_554
C_5_2 C_4_2 F_3_2 120.319 1_555 1_555 1_555
C_3_2 C_4_2 C_5_2 119.853 1_555 1_555 1_555
C_3_2 C_4_2 F_3_2 45.3(12) 1_555 1_555 7_554
C_3_2 C_4_2 F_3_2 119.829 1_555 1_555 1_555
C_3_2 C_4_2 C_3_2 140.5(14) 7_554 1_555 1_555
C_3_2 C_4_2 C_5_2 90.0(6) 7_554 1_555 1_555
C_3_2 C_4_2 F_3_2 103(3) 7_554 1_555 7_554
C_3_2 C_4_2 F_3_2 39.8(6) 7_554 1_555 1_555
C_5_2 C_4_2 C_3_2 80.2(18) 7_554 1_555 7_554
C_5_2 C_4_2 C_3_2 74.8(6) 7_554 1_555 1_555
C_5_2 C_4_2 C_5_2 90.4(7) 7_554 1_555 1_555
C_5_2 C_4_2 F_3_2 85(2) 7_554 1_555 7_554
C_5_2 C_4_2 F_3_2 104.7(4) 7_554 1_555 1_555
C_4_2 C_5_2 F_4_2 118.613 1_555 1_555 1_555
C_6_2 C_5_2 C_4_2 120.748 1_555 1_555 1_555
C_6_2 C_5_2 F_4_2 120.639 1_555 1_555 1_555
C_4_2 C_5_2 C_6_2 121.7(4) 7_554 1_555 1_555
C_4_2 C_5_2 C_4_2 26.2(12) 7_554 1_555 1_555
C_4_2 C_5_2 F_4_2 111.2(6) 7_554 1_555 1_555
C_6_2 C_5_2 C_4_2 54.5(5) 7_554 1_555 7_554
C_6_2 C_5_2 C_6_2 93.5(7) 7_554 1_555 1_555
C_6_2 C_5_2 C_4_2 80.0(10) 7_554 1_555 1_555
C_6_2 C_5_2 F_4_2 96.4(4) 7_554 1_555 1_555
C_5_2 C_6_2 C_1_2 118.875 1_555 1_555 1_555
Br_1_2 C_6_2 C_5_2 120.583 1_555 1_555 1_555
Br_1_2 C_6_2 C_1_2 120.542 1_555 1_555 1_555
C_5_2 C_6_2 Br_1_2 136.2(7) 7_554 1_555 1_555
C_5_2 C_6_2 C_5_2 57.5(4) 7_554 1_555 1_555
C_5_2 C_6_2 C_1_2 78.8(3) 7_554 1_555 1_555
C_4_2 F_3_2 C_4_2 44.3(19) 7_554 1_555 1_555
C_1_2 F_5_2 C_1_2 121.1(4) 2_654 1_555 1_555
O1B Cr1 O1B 99.1(2) 3_665 1_555 1_555
O2B Cr1 O1B 91.95(17) 5_465 1_555 3_665
O2B Cr1 O1B 86.4(2) 5_465 1_555 1_555
O2B Cr1 O2B 177.4(3) 7_575 1_555 5_465
O2B Cr1 O1B 86.4(2) 7_575 1_555 3_665
O2B Cr1 O1B 91.95(17) 7_575 1_555 1_555
O3B Cr1 O2B 89.4(2) 3_665 1_555 7_575
O3B Cr1 O2B 92.56(16) 3_665 1_555 5_465
O3B Cr1 O1B 90.09(16) 3_665 1_555 3_665
O3B Cr1 O1B 170.73(18) 3_665 1_555 1_555
O3B Cr1 O3B 80.7(3) 1_555 1_555 3_665
O3B Cr1 O2B 92.56(16) 1_555 1_555 7_575
O3B Cr1 O2B 89.4(2) 1_555 1_555 5_465
O3B Cr1 O1B 170.73(18) 1_555 1_555 3_665
O3B Cr1 O1B 90.09(16) 1_555 1_555 1_555
O1 Cr2 O1 107.7(3) 1_555 1_555 3_665
O3 Cr2 O1 91.5(2) 5_565 1_555 1_555
O3 Cr2 O1 87.30(19) 5_565 1_555 3_665
O3 Cr2 O3 178.0(3) 7_565 1_555 5_565
O3 Cr2 O1 87.30(19) 7_565 1_555 1_555
O3 Cr2 O1 91.5(2) 7_565 1_555 3_665
O2 Cr2 O3 87.78(19) 3_665 1_555 7_565
O2 Cr2 O3 93.69(17) 3_665 1_555 5_565
O2 Cr2 O1 167.2(2) 3_665 1_555 1_555
O2 Cr2 O1 84.24(17) 3_665 1_555 3_665
O2 Cr2 O2 84.3(3) 1_555 1_555 3_665
O2 Cr2 O3 93.69(17) 1_555 1_555 7_565
O2 Cr2 O3 87.78(19) 1_555 1_555 5_565
O2 Cr2 O1 84.24(17) 1_555 1_555 1_555
O2 Cr2 O1 167.2(2) 1_555 1_555 3_665
Cr2 O1 H1 111.7(2) 4_655 1_555 1_555
Cr2 O1 Cr2 136.6(4) 1_555 1_555 4_655
Cr2 O1 H1 111.7(2) 1_555 1_555 1_555
H1 O1 Cr2 49.4(5) 3_665 1_555 1_555
H1 O1 Cr2 133.9(6) 3_665 1_555 4_655
H1 O1 H1 86.72(13) 3_665 1_555 1_555
H1 O1 H1 173.4(3) 4_655 1_555 3_665
H1 O1 Cr2 133.9(6) 4_655 1_555 1_555
H1 O1 Cr2 49.4(5) 4_655 1_555 4_655
H1 O1 H1 86.72(13) 4_655 1_555 1_555
Cr1 O1B H1B 118.31(18) 1_555 1_555 1_555
Cr1 O1B Cr1 123.4(4) 4_665 1_555 1_555
Cr1 O1B H1B 118.31(18) 4_665 1_555 1_555
H1B O1B Cr1 125.4(5) 3_665 1_555 4_665
H1B O1B Cr1 53.3(5) 3_665 1_555 1_555
H1B O1B H1B 91.13(12) 3_665 1_555 1_555
H1B O1B H1B 177.7(2) 4_665 1_555 3_665
H1B O1B Cr1 53.3(5) 4_665 1_555 4_665
H1B O1B Cr1 125.4(5) 4_665 1_555 1_555
H1B O1B H1B 91.13(12) 4_665 1_555 1_555
O1 H1 O1 76.4(6) 4_655 1_555 1_555
O1 H1 O1 152.9(13) 3_665 1_555 4_655
O1 H1 O1 76.4(6) 3_665 1_555 1_555
O1B H1B O1B 72.2(6) 3_665 1_555 1_555
O1B H1B O1B 144.4(12) 4_665 1_555 3_665
O1B H1B O1B 72.2(6) 4_665 1_555 1_555
O3 C1 O2 130.1(3) 1_555 1_555 1_555
C2 C1 O3 114.95(15) 1_555 1_555 1_555
C2 C1 O2 114.95(15) 1_555 1_555 1_555
O3B C1B O2B 130.1(3) 1_555 1_555 1_555
C2B C1B O3B 114.95(15) 1_555 1_555 1_555
C2B C1B O2B 114.95(15) 1_555 1_555 1_555
C4 C2 C3 120.0000(7) 1_555 1_555 1_555
C1 C2 C4 118.15(6) 1_555 1_555 1_555
C1 C2 C3 121.83(6) 1_555 1_555 1_555
C4B C2B C3 120.0000(7) 1_555 1_555 1_555
C1B C2B C4B 119.21(6) 1_555 1_555 1_555
C1B C2B C3 120.79(6) 1_555 1_555 1_555
C2B C3 H3 120.0000(7) 1_555 1_555 1_555
C2 C3 C2B 120.000000(3) 1_555 1_555 1_555
C2 C3 H3 120.0000(7) 1_555 1_555 1_555
C5 C4 H4 120.0000(7) 1_555 1_555 1_555
C2 C4 C5 120.0000(7) 1_555 1_555 1_555
C2 C4 H4 120.00000000000(18) 1_555 1_555 1_555
C5 C4 C2 149.85(5) 3_666 1_555 1_555
C5 C4 C5 29.85(5) 3_666 1_555 1_555
C5 C4 H4 90.15(5) 3_666 1_555 1_555
H4 C4 C5 47.7(3) 3_666 1_555 3_666
H4 C4 C2 156.7(3) 3_666 1_555 1_555
H4 C4 C5 75.5(3) 3_666 1_555 1_555
H4 C4 H4 48.1(2) 3_666 1_555 1_555
C5 C4B H4B 120.0000(7) 1_555 1_555 1_555
C2B C4B C5 120.0000(7) 1_555 1_555 1_555
C2B C4B H4B 120.00000000000(18) 1_555 1_555 1_555
C5 C4B C2B 149.85(5) 3_666 1_555 1_555
C5 C4B C5 29.85(5) 3_666 1_555 1_555
C5 C4B H4B 90.15(5) 3_666 1_555 1_555
H4B C4B C5 47.7(3) 3_666 1_555 3_666
H4B C4B C2B 156.7(3) 3_666 1_555 1_555
H4B C4B C5 75.5(3) 3_666 1_555 1_555
H4B C4B H4B 48.1(2) 3_666 1_555 1_555
C4 C5 C5 120.0000(7) 1_555 1_555 3_666
C4B C5 C4 120.000000(3) 1_555 1_555 1_555
C4B C5 C5 120.0000(7) 1_555 1_555 3_666
C4B C5 C4B 91.96(5) 3_666 1_555 1_555
C4B C5 C4 146.15(4) 3_666 1_555 1_555
C4B C5 C5 30.15(5) 3_666 1_555 3_666
C4 C5 C4B 60.30(10) 3_666 1_555 3_666
C4 C5 C4B 146.15(4) 3_666 1_555 1_555
C4 C5 C4 91.96(5) 3_666 1_555 1_555
C4 C5 C5 30.15(5) 3_666 1_555 3_666
C4 H4 C4 99.1(3) 3_666 1_555 1_555
C4B H4B C4B 99.1(3) 3_666 1_555 1_555
Cr2 O2 C1 130.2(2) 1_555 1_555 1_555
Cr1 O2B C1B 131.6(2) 4_665 1_555 1_555
Cr2 O3 C1 130.4(2) 4_655 1_555 1_555
Cr1 O3B C1B 128.9(2) 1_555 1_555 1_555
